# Supplementary material for: Pleiotropic effects of cancer cells’ secreted factors on human stromal (mesenchymal) stem cells
Source: Stem Cell Res Ther. 2013 Sep 17;4(5):114. doi: 10.1186/scrt325 (PMC3854757; doi:10.1186/scrt325)
Supplement: Additional file 1: Table S1 — Pathway analysis of upregulated genes in MSCs exposed to FaDu CM. [file scrt325-S1.xlsx]

## Sheet: Pathways 5 fold change
Supplementary Table 1. Pathway analysis of upregulated genes in MSCs exposed to FaDu CM
Pathway	p-value(FaDu MSC CM)	Matched Entities(FaDu MSC CM)	Pathway Entities of Experiment Type(FaDu MSC CM)
Hs_Prostaglandin_Synthesis_and_Regulation_WP98_45273	3.08679e-10	11	31
Hs_Cytokines_and_Inflammatory_Response_WP530_41163	1.3616e-07	8	30
Hs_Vitamin_B12_Metabolism_WP1533_45013	1.51752e-07	11	54
Hs_Matrix_Metalloproteinases_WP129_44892	1.36361e-06	8	31
Hs_Matrix_Metalloproteinases_WP129_41106	1.36361e-06	8	31
Hs_Selenium_Pathway_WP15_45021	3.8433e-06	12	85
Hs_Folate_Metabolism_WP176_45271	1.605e-05	10	68
Hs_Focal_Adhesion_WP306_45270	2.14418e-05	17	188
Hs_Focal_Adhesion_WP306_41071	2.14418e-05	17	188
Hs_Arrhythmogenic_right_ventricular_cardiomyopathy_WP2118_47057	0.00024215	9	78
Hs_Adipogenesis_WP236_44941	0.000340172	12	131
Hs_Adipogenesis_WP236_41040	0.000340172	12	131
Hs_Senescence_and_Autophagy_WP615_47912	0.000877278	10	106
Hs_Complement_Activation,_Classical_Pathway_WP545_41148	0.000889867	4	17
Hs_ACE_Inhibitor_Pathway_WP554_41083	0.00113769	4	17
Hs_ACE_Inhibitor_Pathway_WP554_44938	0.00113769	4	17
Hs_Toll-like_receptor_signaling_pathway_WP75_46210	0.00163653	9	102
Hs_Toll-like_receptor_signaling_pathway_WP75_41115	0.00163653	9	102
Hs_GPCRs,_Class_A_Rhodopsin-like_WP455_45338	0.00167085	16	262
Hs_GPCRs,_Class_A_Rhodopsin-like_WP455_41121	0.00167085	16	262
Hs_Regulation_of_toll-like_receptor_signaling_pathway_WP1449_45049	0.00175799	11	150
Hs_Small_Ligand_GPCRs_WP247_45150	0.00177111	4	19
Hs_Small_Ligand_GPCRs_WP247_45149	0.00177111	4	19
Hs_Monoamine_Transport_WP727_41075	0.0019326	5	32
Hs_Transport_of_glucose_and_other_sugars,_bile_salts_and_organic_acids,_metal_ions_and_amine_compounds_WP1935_45063	0.00203737	6	48
Hs_GPCR_ligand_binding_WP1825_42048	0.00224619	10	125
Hs_GPCRs,_Other_WP117_45343	0.00285079	8	118
Hs_GPCRs,_Other_WP117_45105	0.00285079	8	118
Hs_Type_II_interferon_signaling_(IFNG)_WP619_41066	0.00372339	5	37
Hs_Type_II_interferon_signaling_(IFNG)_WP619_45027	0.00372339	5	37
Hs_Integration_of_energy_metabolism_WP1831_44859	0.00433958	4	26
Hs_Interleukin-1_signaling_WP1839_44873	0.00654495	3	15
Hs_Integrin_cell_surface_interactions_WP1833_44861	0.00654495	3	16
Hs_IL-3_Signaling_Pathway_WP286_44623	0.00867036	5	45
Hs_IL-3_Signaling_Pathway_WP286_44845	0.00867036	5	45
Hs_Endochondral_Ossification_WP474_45241	0.00881085	6	64
Hs_Endochondral_Ossification_WP474_45000	0.00881085	6	64
Hs_SIDS_Susceptibility_Pathways_WP706_45233	0.0102162	6	66
Hs_Myometrial_Relaxation_and_Contraction_Pathways_WP289_45373	0.0132282	10	156
Hs_Complement_and_Coagulation_Cascades_WP558_41101	0.0133996	5	63
Hs_Complement_and_Coagulation_Cascades_WP558_45058	0.0145185	5	64
Hs_Eicosanoid_Synthesis_WP167_45234	0.0180713	3	25
Hs_Hypertrophy_Model_WP516_45364	0.0180713	3	20
Hs_Eicosanoid_Synthesis_WP167_45138	0.0180713	3	25
Hs_Kit_receptor_signaling_pathway_WP304_44603	0.0196158	5	57
Hs_Kit_receptor_signaling_pathway_WP304_47975	0.0196158	5	57
Hs_Glucocorticoid_&_Mineralcorticoid_Metabolism_WP237_41092	0.0200701	2	9
Hs_Vitamin_A_and_carotenoid_metabolism_WP716_45017	0.0220815	4	40
Hs_Nuclear_Receptors_WP170_45340	0.0220815	4	38
Hs_Striated_Muscle_Contraction_WP383_41139	0.0220815	4	38
Hs_Striated_Muscle_Contraction_WP383_45112	0.0220815	4	38
Hs_Integrin-mediated_cell_adhesion_WP185_41226	0.0226502	7	99
Hs_Integrin-mediated_cell_adhesion_WP185_44862	0.0226502	7	99
Hs_Vitamin_A_and_carotenoid_metabolism_WP716_46094	0.0240686	4	41
Hs_IL-5_signaling_pathway_WP127_45368	0.0261603	4	40
Hs_EBV_LMP1_signaling_WP262_41154	0.0263716	3	23
Hs_Influenza_A_virus_infection_WP1438_45372	0.0283513	1	12
Hs_The_Effect_of_Emodin_on_MCF-7_cell_lines_WP2104_46668	0.0283513	1	1
Hs_Physiological_and_Pathological_Hypertrophy_of_the_Heart_WP1528_45248	0.0295191	3	24
Hs_Regulation_of_Insulin-like_Growth_Factor_(IGF)_Activity_by_Insulin-like_Growth_Factor_Binding_Proteins_(IGFBPs)_WP1899_45051	0.0310689	2	10
Hs_Serotonin_Transporter_Activity_WP1455_46053	0.0372706	2	11
Hs_MAPK_signaling_pathway_WP382_41048	0.039232	9	161
Hs_MAPK_signaling_pathway_WP382_44890	0.039232	9	161
Hs_Phase_1_-_Functionalization_of_compounds_WP1879_42095	0.0409522	4	49
Hs_Neural_Crest_Differentiation_WP2064_45566	0.0510328	5	71
Hs_Peptide_GPCRs_WP24_45244	0.0510328	5	73
Hs_Oxidative_Stress_WP408_45296	0.0523083	3	30
Hs_Ovarian_Infertility_Genes_WP34_45314	0.0523083	3	31
Hs_GPCRs,_Class_C_Metabotropic_glutamate,_pheromone_WP501_41097	0.058323	2	15
Hs_Osteoblast_Signaling_WP322_45323	0.058323	2	14
Hs_GPCRs,_Class_C_Metabotropic_glutamate,_pheromone_WP501_45341	0.058323	2	15
Hs_Hypothetical_Network_for_Drug_Addiction_WP666_38828	0.0613334	3	32
Hs_Hypothetical_Network_for_Drug_Addiction_WP666_45365	0.0613334	3	32
Hs_Fatty_Acid_Omega_Oxidation_WP206_45265	0.0660634	2	15
Hs_Fatty_Acid_Omega_Oxidation_WP206_41031	0.0660634	2	15
Hs_Neural_Crest_Differentiation_WP2064_47071	0.0676839	6	101
Hs_RANKL-RANK_Signaling_Pathway_WP2018_45591	0.0703851	4	55
Hs_RANKL-RANK_Signaling_Pathway_WP2018_44630	0.0703851	4	55
Hs_Cell_surface_interactions_at_the_vascular_wall_WP1794_42017	0.0710295	3	39
Hs_Thrombin_signalling_through_proteinase_activated_receptors_(PARs)_WP1929_45083	0.0826677	1	4
Hs_Gap_junction_trafficking_and_regulation_WP1820_42043	0.0826677	1	4
Hs_Notch_Signaling_Pathway_WP61_47972	0.0946489	4	61
Hs_Notch_Signaling_Pathway_WP61_45344	0.0946489	4	61
Hs_NOD_pathway_WP1433_45352	0.0979927	3	41
Hs_Polyol_pathway_WP690_45266	0.108678	1	4
Hs_Estrogen_signaling_pathway_WP712_34842	0.10907	2	20
Hs_Estrogen_signaling_pathway_WP712_45247	0.10907	2	20
Hs_IL-6_signaling_pathway_WP364_44848	0.11586	3	42
Hs_IL-6_signaling_pathway_WP364_44627	0.11586	3	42
Hs_IL-2_Signaling_pathway_WP49_46125	0.122069	3	43
Hs_E2F-MIRHG1_feedback-loop_WP1537_45219	0.133951	1	5
Hs_Platelet_Adhesion_to_exposed_collagen_WP1883_42099	0.133951	1	5
Hs_GPCRs,_Class_B_Secretin-like_WP334_45339	0.13754	2	23
Hs_GPCRs,_Class_B_Secretin-like_WP334_41173	0.13754	2	23
Hs_Notch_Signaling_Pathway_WP268_45531	0.141388	3	46
Hs_IL-4_signaling_pathway_WP395_44625	0.141388	3	49
Hs_Notch_Signaling_Pathway_WP268_45342	0.141388	3	46
Hs_Signal_Transduction_of_S1P_Receptor_WP26_45223	0.14736	2	25
Hs_Signal_Transduction_of_S1P_Receptor_WP26_41237	0.14736	2	25
Hs_Cell_junction_organization_WP1793_44989	0.157317	2	28
Hs_Prostanoid_metabolism_WP1891_42176	0.158508	1	6
Hs_IL-1_signaling_pathway_WP195_47933	0.1756	3	51
Hs_IL-1_signaling_pathway_WP195_44621	0.1756	3	51
Hs_AhR_pathway_WP2100_47069	0.17758	2	28
Hs_Synthesis,_Secretion,_and_Deacylation_of_Ghrelin_WP1926_45102	0.182369	1	9
Hs_Signal_regulatory_protein_(SIRP)_family_interactions_WP1909_45225	0.182369	1	9
Hs_IL-4_signaling_pathway_WP395_45367	0.182701	3	55
Hs_TGF_Beta_Signaling_Pathway_WP560_45086	0.197123	3	55
Hs_TGF_Beta_Signaling_Pathway_WP560_42992	0.197123	3	55
Hs_Statin_Pathway_WP430_45117	0.198212	2	31
Hs_Complement_cascade_WP1798_44996	0.205555	1	8
Hs_MAPK_targets-_Nuclear_events_mediated_by_MAP_kinases_WP1845_44891	0.205555	1	8
Hs_Dissolution_of_Fibrin_Clot_WP1802_45190	0.205555	1	8
Hs_Eukaryotic_Translation_Initiation_WP1812_45250	0.205555	1	9
Hs_Transport_of_inorganic_cations-anions_and_amino_acids-oligopeptides_WP1936_45061	0.208634	2	33
Hs_Alpha_6_Beta_4_signaling_pathway_WP244_44947	0.21911	2	31
Hs_Folate_Metabolism_WP176_35277	0.21911	2	33
Hs_Inflammatory_Response_Pathway_WP453_41201	0.21911	2	33
Hs_cytochrome_P450_WP43_43178	0.219237	3	63
Hs_cytochrome_P450_WP43_44998	0.219237	3	63
Hs_DNA_damage_response_(only_ATM_dependent)_WP710_33421	0.227411	4	89
Hs_TGF_beta_Signaling_Pathway_WP366_45152	0.238486	5	118
Hs_TGF_beta_Signaling_Pathway_WP366_47976	0.238486	5	118
Hs_Monoamine_GPCRs_WP58_45376	0.240178	2	34
Hs_Wnt_Signaling_Pathway_WP428_43042	0.241821	3	61
Hs_Wnt_Signaling_Pathway_WP428_45008	0.241821	3	61
Hs_TCR_Signaling_Pathway_WP69_45093	0.245768	4	91
Hs_Steroid_Biosynthesis_WP496_46559	0.249974	1	11
Hs_IL-5_signaling_pathway_WP127_44626	0.25075	2	34
Hs_p38_MAPK_Signaling_Pathway_WP400_45281	0.25075	2	34
Hs_IL-2_Signaling_pathway_WP49_44622	0.25075	2	36
Hs_Glycoprotein_VI_platelet_signaling_WP1970_45335	0.271245	1	11
Hs_Nucleotide_GPCRs_WP80_45330	0.271245	1	11
Hs_SRF_and_miRs_in_Smooth_Muscle_Differentiation_and_Proliferation_WP1991_43330	0.271245	1	17
Hs_Interferon_gamma_signaling_WP1836_44865	0.271245	1	13
Hs_Irinotecan_Pathway_WP229_46359	0.271245	1	14
Hs_Integrated_Cancer_pathway_WP1971_44469	0.27192	2	36
Hs_Integrated_Cancer_pathway_WP1971_44858	0.27192	2	36
Hs_DNA_damage_response_(only_ATM_dependent)_WP710_46091	0.27702	4	97
Hs_Alanine_and_aspartate_metabolism_WP106_41117	0.291913	1	12
Hs_Neurotransmitter_Release_Cycle_WP1871_42089	0.291913	1	15
Hs_Alanine_and_aspartate_metabolism_WP106_45055	0.291913	1	40
Hs_FAS_pathway_and_Stress_induction_of_HSP_regulation_WP314_41070	0.293067	2	38
Hs_FAS_pathway_and_Stress_induction_of_HSP_regulation_WP314_45253	0.293067	2	38
Hs_Wnt_Signaling_Pathway_and_Pluripotency_WP399_45007	0.302458	4	98
Hs_Costimulation_by_the_CD28_family_WP1799_42022	0.311995	1	15
Hs_Unfolded_Protein_Response_WP1939_45018	0.311995	1	14
Hs_TWEAK_Signaling_Pathway_WP2036_46204	0.335044	2	42
Hs_TWEAK_Signaling_Pathway_WP2036_47075	0.335044	2	42
Hs_Prolactin_Signaling_Pathway_WP2037_47072	0.357984	3	75
Hs_Prolactin_Signaling_Pathway_WP2037_46067	0.36574	3	76
Hs_Osteoclast_Signaling_WP12_45320	0.368891	1	16
Hs_Mitochondrial_LC-Fatty_Acid_Beta-Oxidation_WP368_45141	0.368891	1	16
Hs_SREBF_and_miR33_in_cholesterol_and_lipid_homeostasis_WP2011_44729	0.368891	1	18
Hs_Immunoregulatory_interactions_between_a_Lymphoid_and_a_non-Lymphoid_cell_WP1829_44851	0.368891	1	23
Hs_EGF-EGFR_Signaling_Pathway_WP437_44600	0.370649	5	143
Hs_EGF-EGFR_Signaling_Pathway_WP437_47973	0.370649	5	143
Hs_Tryptophan_metabolism_WP465_43616	0.376256	2	47
Hs_Tryptophan_metabolism_WP465_45056	0.376256	2	47
Hs_Tamoxifen_metabolism_WP691_45101	0.386792	1	21
Hs_Alzheimers_Disease_WP2059_45384	0.388902	3	79
Hs_Regulation_of_Actin_Cytoskeleton_WP51_45278	0.393161	5	148
Hs_Diurnally_regulated_genes_with_circadian_orthologs_WP410_41104	0.396468	2	48
Hs_Diurnally_regulated_genes_with_circadian_orthologs_WP410_45194	0.396468	2	48
Hs_Apoptosis_Modulation_and_Signaling_WP1772_42308	0.396579	3	93
Hs_Apoptosis_Modulation_and_Signaling_WP1772_44957	0.396579	3	93
Hs_Interferon_induced_apoptosis_WP2119_47048	0.404186	1	18
Hs_Interleukin-3,_5_and_GM-CSF_signaling_WP1840_44874	0.404186	1	19
Hs_Double-Strand_Break_Repair_WP1807_45201	0.404186	1	18
Hs_Calcium_Regulation_in_the_Cardiac_Cell_WP536_41204	0.415606	5	149
Hs_Calcium_Regulation_in_the_Cardiac_Cell_WP536_44983	0.415606	5	149
Hs_Metabolism_of_steroid_hormones_and_vitamins_A_and_D_WP1855_44902	0.421087	1	20
Hs_Mitochondrial_Gene_Expression_WP391_41093	0.421087	1	19
Hs_Regulation_of_beta-cell_development_WP1897_45053	0.421087	1	21
Hs_Nucleotide_Metabolism_WP404_45328	0.421087	1	19
Hs_Squamous_cell_TarBase_WP2006_44276	0.437214	4	124
Hs_Urea_cycle_and_metabolism_of_amino_groups_WP497_45014	0.437509	1	20
Hs_Intrinsic_Pathway_for_Apoptosis_WP1841_44875	0.437509	1	21
Hs_Urea_cycle_and_metabolism_of_amino_groups_WP497_43586	0.437509	1	20
Hs_Cell_Differentiation_-_meta_WP2023_44988	0.437509	1	67
Hs_TCR_signaling_WP1927_45094	0.453466	1	21
Hs_TP53_network_WP1742_48062	0.453466	1	22
Hs_Blood_Clotting_Cascade_WP272_41053	0.46897	1	22
Hs_RNA_Polymerase_I,_RNA_Polymerase_III,_and_Mitochondrial_Transcription_WP1905_45041	0.498673	1	24
Hs_metapathway_biotransformation_WP702_34448	0.503413	5	188
Hs_metapathway_biotransformation_WP702_44905	0.503413	5	188
Hs_Leptin_signaling_pathway_WP2034_44631	0.519251	2	61
Hs_Leptin_signaling_pathway_WP2034_45589	0.519251	2	61
Hs_EPO_Receptor_Signaling_WP581_41162	0.526717	1	26
Hs_FSH_signaling_pathway_WP2035_44632	0.540145	1	27
Hs_FSH_signaling_pathway_WP2035_45593	0.540145	1	27
Hs_NGF_signalling_via_TRKA_from_the_plasma_membrane_WP1873_42091	0.553193	1	31
Hs_SREBP_signalling_WP1982_46640	0.553193	1	28
Hs_Fatty_acid,_triacylglycerol,_and_ketone_body_metabolism_WP1817_42160	0.553193	1	28
Hs_TSH_signaling_pathway_WP2032_44635	0.553553	2	65
Hs_MAPK_Cascade_WP422_38880	0.56587	1	29
Hs_MAPK_Cascade_WP422_44889	0.56587	1	29
Hs_miRs_in_Muscle_Cell_Differentiation_WP2012_44910	0.56587	1	40
Hs_miRs_in_Muscle_Cell_Differentiation_WP2012_45377	0.56587	1	40
Hs_Metabolism_of_amino_acids_and_derivatives_WP1847_44894	0.590158	1	31
Hs_Nuclear_receptors_in_lipid_metabolism_and_toxicity_WP299_45336	0.613089	1	35
Hs_Signaling_of_Hepatocyte_Growth_Factor_Receptor_WP313_45129	0.613089	1	34
Hs_Serotonin_HTR1_Group_and_FOS_Pathway_WP722_46093	0.613089	1	34
Hs_Signaling_of_Hepatocyte_Growth_Factor_Receptor_WP313_41206	0.613089	1	34
Hs_Fluoropyrimidine_Activity_WP1601_47632	0.613089	1	33
Hs_Fatty_Acid_Beta_Oxidation_WP143_43430	0.624069	1	34
Hs_Apoptotic_execution_phase_WP1784_44958	0.624069	1	37
Hs_Fatty_Acid_Beta_Oxidation_WP143_45258	0.624069	1	34
Hs_G13_Signaling_Pathway_WP524_45304	0.655176	1	37
Hs_G13_Signaling_Pathway_WP524_41220	0.655176	1	37
Hs_Insulin_Signaling_WP481_42706	0.663261	4	160
Hs_Insulin_Signaling_WP481_45380	0.668052	4	161
Hs_Apoptosis_WP254_41184	0.685929	2	83
Hs_MicroRNAs_in_cardiomyocyte_hypertrophy_WP1544_44907	0.692245	2	105
Hs_MicroRNAs_in_cardiomyocyte_hypertrophy_WP1544_45381	0.692245	2	105
Hs_Regulation_of_Microtubule_Cytoskeleton_WP2038_47074	0.718123	1	44
Hs_Selenium_Metabolism_and_Selenoproteins_WP28_38852	0.718123	1	48
Hs_Wnt_Signaling_Pathway_WP363_47977	0.7339	1	46
Hs_Energy_Metabolism_WP1541_45242	0.7339	1	47
Hs_B_Cell_Receptor_Signaling_Pathway_WP23_44620	0.739059	2	93
Hs_B_Cell_Receptor_Signaling_Pathway_WP23_47980	0.739059	2	93
Hs_Glycolysis_and_Gluconeogenesis_WP534_45332	0.741454	1	47
Hs_Glycolysis_and_Gluconeogenesis_WP534_41077	0.741454	1	47
Hs_Selenium_Metabolism_and_Selenoproteins_WP28_46518	0.748794	1	48
Hs_Translation_Factors_WP107_45069	0.755926	1	50
Hs_Translation_Factors_WP107_41026	0.755926	1	50
Hs_SREBP_signalling_WP1982_47598	0.762856	1	50
Hs_Interferon_type_I_WP585_47017	0.788664	1	54
Hs_angiogenesis_overview_WP1993_44954	0.841565	1	65
Hs_Integrated_Breast_Cancer_Pathway_WP1984_44857	0.844192	3	164
Hs_Integrated_Breast_Cancer_Pathway_WP1984_46412	0.844192	3	164
Hs_Proteasome_Degradation_WP183_45274	0.846065	1	65
Hs_AMPK_signaling_WP1403_44950	0.858814	1	68
Hs_AMPK_signaling_WP1403_42309	0.858814	1	68
Hs_Leukocyte_TarBase_WP2003_44886	0.869965	2	128
Hs_miRNA_regulation_of_DNA_Damage_Response_WP1530_45379	0.881234	1	98
Hs_Lymphocyte_TarBase_WP2004_46264	0.898895	8	420
Hs_Muscle_cell_TarBase_WP2005_44926	0.907096	6	336
Hs_TNF_alpha_Signaling_Pathway_WP231_44640	0.915966	1	87
Hs_TNF_alpha_Signaling_Pathway_WP231_47978	0.915966	1	87
Hs_G_Protein_Signaling_Pathways_WP35_45294	0.929317	1	92
Hs_G_Protein_Signaling_Pathways_WP35_41095	0.929317	1	92
Hs_Electron_Transport_Chain_WP111_41171	0.945477	1	104
Hs_Electron_Transport_Chain_WP111_45239	0.945477	1	104
Hs_Epithelium_TarBase_WP2002_45243	0.952411	4	278
