# Supplementary material for: Pleiotropic effects of cancer cells’ secreted factors on human stromal (mesenchymal) stem cells
Source: Stem Cell Res Ther. 2013 Sep 17;4(5):114. doi: 10.1186/scrt325 (PMC3854757; doi:10.1186/scrt325)
Supplement: Additional file 3: Table S2 — Functional annotation and clustering analysis of genes upregulated (10 fold) in MSCs exposed to FaDu CM. [file scrt325-S3.xlsx]

## Sheet: MSC FaDU CM up 10 fold DAVID GO
Supplementary Table 2. Functional annotation and clustering analysis of genes upregulated (10 fold) in MSCs exposed to FaDu CM
Annotation Cluster 1	Enrichment Score: 12.961986232071343
Category	Term	Count	%	PValue	Genes	List Total	Pop Hits	Pop Total	Fold Enrichment	Bonferroni	Benjamini	FDR
GOTERM_CC_FAT	GO:0005615~extracellular space	36	3.03286	2.13278e-21	CXCL1, CSF3, CSF2, CCL3, CXCL5, C3, CXCL3, CXCL2, MMP7, IL13, CCL8, TNFSF14, PF4, CXCL6, CCL5, MMP3, IL11, SAA2, SAA1, C1QTNF1, CCL3L3, IL1B, EBI3, IL6, IL8, SAA4, IGF2, IL24, HPR, C8A, C8B, AKR1B1, SERPINB2, WFDC1, RELN, STC1	93	685	12782	7.22317	3.02854e-19	3.02854e-19	2.52272e-18
GOTERM_CC_FAT	GO:0044421~extracellular region part	38	3.20135	1.47925e-18	CXCL1, CSF3, CSF2, CCL3, CXCL5, C3, CXCL3, CXCL2, MMP7, IL13, TNFSF14, CCL8, PF4, CXCL6, CCL5, MMP3, IL11, SAA2, SAA1, C1QTNF1, CCL3L3, IL1B, EBI3, IL6, IL8, SAA4, IGF2, IL24, HPR, MMP12, C8A, C8B, FREM3, AKR1B1, SERPINB2, WFDC1, RELN, STC1	93	960	12782	5.44037	2.10053e-16	1.05027e-16	1.74971e-15
GOTERM_MF_FAT	GO:0005125~cytokine activity	21	1.76917	2.48101e-18	CSF3, CXCL1, CSF2, IL6, CCL3, CXCL5, IL8, CXCL3, CXCL2, IL13, TNFSF14, CCL8, PF4, CXCL6, IL24, PF4V1, CCL5, IL11, CCL3L3, IL1B, EBI3	91	195	12983	15.3645	6.00404e-16	6.00404e-16	3.20657e-15
SP_PIR_KEYWORDS	Secreted	45	3.79107	1.35641e-17	CXCL1, CSF3, CSF2, CCL3, CXCL5, S100A8, C3, CXCL3, CXCL2, MMP7, IL13, TNFSF14, CCL8, PF4, CXCL6, PF4V1, CCL5, MMP3, IL11, SAA2, PAPPA, SAA1, C1QTNF1, CCL3L3, IL1B, C7ORF69, EBI3, DPP4, IL6, IL8, SAA4, IGF2, IL24, HPR, MMP12, C8A, C8B, FREM3, CRH, SERPINB2, WFDC1, RELN, STC1, DMBT1, C4ORF7	119	1689	19235	4.30654	3.26894e-15	1.63447e-15	1.75194e-14
GOTERM_CC_FAT	GO:0005576~extracellular region	47	3.95956	1.57962e-14	CXCL1, CSF3, CSF2, CCL3, CXCL5, C3, CXCL3, CXCL2, MMP7, IL13, TNFSF14, CCL8, PF4, CXCL6, PF4V1, CCL5, MMP3, IL11, PRRG4, SAA2, PAPPA, SAA1, C1QTNF1, CCL3L3, IL1B, C7ORF69, EBI3, DPP4, IL6, IL8, SAA4, IGF2, IL24, HPR, MMP12, C8A, C8B, FREM3, AKR1B1, CRH, SERPINB2, WFDC1, RELN, STC1, SERPIND1, DMBT1, C4ORF7	93	2010	12782	3.21379	2.23865e-12	7.46181e-13	1.86517e-11
SP_PIR_KEYWORDS	signal	55	4.63353	2.41912e-13	PTGS2, MMP7, IL13, MMP3, MEGF10, IL11, SAA2, IDS, SAA1, PAPPA, CCL3L3, VNN1, EBI3, SAA4, IL24, MMP12, C8A, C8B, TNFAIP6, SERPINB2, WFDC1, RELN, STC1, CASQ2, CSF3, CXCL1, CSF2, CCL3, CXCL5, C3, CXCL3, CXCL2, CCL8, TNFRSF8, PF4, ITGB3, CXCL6, PF4V1, CCL5, PRRG4, DPCR1, C1QTNF1, DNER, RTN4RL2, C7ORF69, IL6, IL8, IGF2, SLAMF7, HPR, FREM3, CRH, SERPIND1, DMBT1, C4ORF7	119	3250	19235	2.73542	5.83021e-11	1.9434e-11	3.12461e-10
UP_SEQ_FEATURE	signal peptide	55	4.63353	3.14995e-13	PTGS2, MMP7, IL13, MMP3, MEGF10, IL11, SAA2, IDS, SAA1, PAPPA, CCL3L3, VNN1, EBI3, SAA4, IL24, MMP12, C8A, C8B, TNFAIP6, SERPINB2, WFDC1, RELN, STC1, CASQ2, CSF3, CXCL1, CSF2, CCL3, CXCL5, C3, CXCL3, CXCL2, CCL8, TNFRSF8, PF4, ITGB3, CXCL6, PF4V1, CCL5, PRRG4, DPCR1, C1QTNF1, DNER, RTN4RL2, C7ORF69, IL6, IL8, IGF2, SLAMF7, HPR, FREM3, CRH, SERPIND1, DMBT1, C4ORF7	119	3250	19113	2.71807	1.53391e-10	1.53391e-10	4.51894e-10
UP_SEQ_FEATURE	disulfide bond	41	3.45409	1.49388e-07	CXCL1, CSF3, OR2B6, CSF2, CCL3, CXCL5, PTGS2, ADORA2A, C3, CXCL3, CXCL2, IL13, TNFSF14, CCL8, TNFRSF8, PF4, ITGB3, CXCL6, PF4V1, CCL5, MMP3, MEGF10, PRRG4, PAPPA, DNER, CCL3L3, DPP4, IL6, IL8, IGF2, SLAMF7, HPR, MMP12, C8A, TNFAIP6, C8B, SERPINB2, WFDC1, RELN, STC1, DMBT1	119	2819	19113	2.33599	7.27495e-05	3.63754e-05	0.000214328
SP_PIR_KEYWORDS	disulfide bond	41	3.45409	3.38611e-07	CXCL1, CSF3, OR2B6, CSF2, CCL3, CXCL5, PTGS2, ADORA2A, C3, CXCL3, CXCL2, IL13, TNFSF14, CCL8, TNFRSF8, PF4, ITGB3, CXCL6, PF4V1, CCL5, MMP3, MEGF10, PRRG4, PAPPA, DNER, CCL3L3, DPP4, IL6, IL8, IGF2, SLAMF7, HPR, MMP12, C8A, TNFAIP6, C8B, SERPINB2, WFDC1, RELN, STC1, DMBT1	119	2924	19235	2.26648	8.1602e-05	1.36008e-05	0.000437349
SP_PIR_KEYWORDS	glycoprotein	47	3.95956	3.71194e-05	CSF3, OR2B6, CSF2, GPR84, PTGS2, ADORA2A, C3, IL13, TNFSF14, TNFRSF8, ITGB3, PF4V1, CCL5, MMP3, MEGF10, IDS, DPCR1, PAPPA, DNER, C1QTNF1, SLC39A8, SLC22A4, VNN1, ENTPD3, RTN4RL2, EBI3, DPP4, PHYHIPL, IL6, BST2, SLC6A13, SAA4, IGF2, IL24, SLAMF7, HPR, MMP12, C8A, C8B, TNFAIP6, FREM3, SERPINB2, RELN, STC1, SERPIND1, CASQ2, DMBT1	119	4318	19235	1.75938	0.00890603	0.000993498	0.0479328
Annotation Cluster 2	Enrichment Score: 10.69375121440663
Category	Term	Count	%	PValue	Genes	List Total	Pop Hits	Pop Total	Fold Enrichment	Bonferroni	Benjamini	FDR
SP_PIR_KEYWORDS	cytokine	21	1.76917	8.99421e-20	CSF3, CXCL1, CSF2, IL6, CCL3, CXCL5, IL8, S100A8, CXCL3, CXCL2, IL13, TNFSF14, CCL8, PF4, CXCL6, IL24, CCL5, IL11, CCL3L3, IL1B, EBI3	119	181	19235	18.7537	2.1676e-17	2.1676e-17	1.16169e-16
GOTERM_MF_FAT	GO:0005125~cytokine activity	21	1.76917	2.48101e-18	CSF3, CXCL1, CSF2, IL6, CCL3, CXCL5, IL8, CXCL3, CXCL2, IL13, TNFSF14, CCL8, PF4, CXCL6, IL24, PF4V1, CCL5, IL11, CCL3L3, IL1B, EBI3	91	195	12983	15.3645	6.00404e-16	6.00404e-16	3.20657e-15
INTERPRO	IPR001811:Small chemokine, interleukin-8-like	12	1.01095	1.48278e-15	CXCL1, CCL3, IL8, CXCL5, CXCL3, CXCL2, CCL3L3, CCL8, PF4, CXCL6, PF4V1, CCL5	110	41	16659	44.3255	4.01235e-13	4.01235e-13	1.90958e-12
GOTERM_MF_FAT	GO:0008009~chemokine activity	12	1.01095	1.03896e-14	CXCL1, CCL3, IL8, CXCL5, CXCL3, CXCL2, CCL3L3, CCL8, PF4, CXCL6, PF4V1, CCL5	91	46	12983	37.2183	2.52554e-12	1.26277e-12	1.34892e-11
SMART	SM00199:SCY	12	1.01095	1.08566e-14	CXCL1, CCL3, IL8, CXCL5, CXCL3, CXCL2, CCL3L3, CCL8, PF4, CXCL6, PF4V1, CCL5	74	41	9079	35.909	8.16014e-13	8.16014e-13	1.14242e-11
GOTERM_MF_FAT	GO:0042379~chemokine receptor binding	12	1.01095	2.22455e-14	CXCL1, CCL3, IL8, CXCL5, CXCL3, CXCL2, CCL3L3, CCL8, PF4, CXCL6, PF4V1, CCL5	91	49	12983	34.9397	5.37348e-12	1.79112e-12	2.86993e-11
GOTERM_BP_FAT	GO:0006955~immune response	29	2.44313	5.83276e-14	CXCL1, CSF3, CSF2, CCL3, KYNU, CXCL5, C3, CXCL3, CXCL2, CCL8, RSAD2, TNFSF14, IL13, PF4, CXCL6, PF4V1, CCL5, CCL3L3, POU2F2, VNN1, IL1B, EBI3, IL6, BST2, IL8, SLAMF7, C8A, C8B, DMBT1	101	690	13528	5.62939	8.25923e-11	2.0648e-11	9.61786e-11
KEGG_PATHWAY	hsa04060:Cytokine-cytokine receptor interaction	21	1.76917	6.27382e-14	CSF3, CXCL1, CSF2, IL6, CCL3, CXCL5, IL8, CXCL3, CXCL2, TNFRSF8, IL13, TNFSF14, CCL8, PF4, CXCL6, IL24, PF4V1, CCL5, IL11, CCL3L3, IL1B	50	262	5085	8.15153	4.70457e-12	4.70457e-12	6.58362e-11
GOTERM_BP_FAT	GO:0007610~behavior	24	2.0219	3.22357e-13	CXCL1, IL6, CCL3, CXCL5, IL8, PTGS2, ADORA2A, CXCL3, CXCL2, NR4A2, CCL8, PF4, CXCL6, FOSB, NR4A3, CCL5, FOS, SAA2, SAA1, CCL3L3, CRH, IL1B, RELN, SERPIND1	101	469	13528	6.8541	4.56853e-10	9.13707e-11	5.32008e-10
GOTERM_BP_FAT	GO:0042330~taxis	16	1.34794	6.80272e-13	CXCL1, CCL3, IL6, IL8, CXCL5, CXCL3, CXCL2, CCL8, PF4, CXCL6, CCL5, SAA2, SAA1, CCL3L3, IL1B, SERPIND1	101	160	13528	13.3941	9.63891e-10	1.60648e-10	1.12245e-09
GOTERM_BP_FAT	GO:0006935~chemotaxis	16	1.34794	6.80272e-13	CXCL1, CCL3, IL6, IL8, CXCL5, CXCL3, CXCL2, CCL8, PF4, CXCL6, CCL5, SAA2, SAA1, CCL3L3, IL1B, SERPIND1	101	160	13528	13.3941	9.63891e-10	1.60648e-10	1.12245e-09
INTERPRO	IPR001089:Small chemokine, C-X-C	8	0.673968	7.01628e-13	CXCL1, IL8, CXCL5, CXCL3, CXCL2, PF4, CXCL6, PF4V1	110	13	16659	93.1972	1.95062e-10	9.75309e-11	9.26736e-10
GOTERM_BP_FAT	GO:0007626~locomotory behavior	19	1.60067	1.30459e-12	CXCL1, CCL3, IL6, IL8, CXCL5, ADORA2A, CXCL3, CXCL2, NR4A2, CCL8, PF4, CXCL6, CCL5, SAA2, SAA1, CCL3L3, IL1B, RELN, SERPIND1	101	274	13528	9.28785	1.84865e-09	2.64093e-10	2.15276e-09
INTERPRO	IPR002473:Small chemokine, C-X-C/Interleukin 8	8	0.673968	1.39581e-12	CXCL1, IL8, CXCL5, CXCL3, CXCL2, PF4, CXCL6, PF4V1	110	14	16659	86.5403	3.88025e-10	1.29342e-10	1.8435e-09
INTERPRO	IPR018048:Small chemokine, C-X-C, conserved site	8	0.673968	7.78288e-12	CXCL1, IL8, CXCL5, CXCL3, CXCL2, PF4, CXCL6, PF4V1	110	17	16659	71.2684	2.16364e-09	5.40911e-10	1.02794e-08
SP_PIR_KEYWORDS	chemotaxis	11	0.926706	1.99579e-11	CCL3, S100A8, IL8, CXCL3, CXCL2, CCL3L3, CCL8, PF4, SERPIND1, CXCL6, CCL5	119	72	19235	24.6948	4.80986e-09	1.20246e-09	2.57777e-08
SP_PIR_KEYWORDS	inflammatory response	10	0.84246	1.02749e-09	CXCL1, CCL3, ELF3, IL8, C3, CXCL3, CXCL2, CCL8, IL1B, CCL5	119	77	19235	20.992	2.47624e-07	4.95248e-08	1.3271e-06
PIR_SUPERFAMILY	PIRSF002522:CXC chemokine	7	0.589722	1.63516e-09	IL8, CXCL5, CXCL3, CXCL2, PF4, CXCL6, PF4V1	71	14	7396	52.0845	1.16096e-07	1.16096e-07	1.69716e-06
KEGG_PATHWAY	hsa04062:Chemokine signaling pathway	12	1.01095	1.06503e-06	CXCL1, CCL3, IL8, CXCL5, CXCL3, CXCL2, CCL3L3, CCL8, PF4, CXCL6, PF4V1, CCL5	50	187	5085	6.5262	7.98741e-05	3.99379e-05	0.00111775
PIR_SUPERFAMILY	PIRSF500568:growth regulated protein, alpha/beta/gamma types	3	0.252738	0.000523387	CXCL5, CXCL3, CXCL2	71	4	7396	78.1268	0.0364879	0.0184135	0.541902
BBID	109.Chemokine_families	5	0.42123	0.00867375	CCL3, IL8, CCL8, CXCL6, CCL5	14	25	358	5.11429	0.223249	0.223249	7.09156
GOTERM_BP_FAT	GO:0007186~G-protein coupled receptor protein signaling pathway	16	1.34794	0.0176792	CXCL1, OR2B6, GPR84, GNA14, CCL3, IL8, CXCL5, ADORA2A, C3, CXCL3, CXCL2, PF4, IGF2, CXCL6, CCL5, CRH	101	1123	13528	1.90833	1	0.185753	25.4971
GOTERM_BP_FAT	GO:0007166~cell surface receptor linked signal transduction	20	1.68492	0.0856166	OR2B6, CXCL1, GPR84, GNA14, CCL3, CXCL5, IL8, ADORA2A, C3, CXCL3, CXCL2, IGF2, PF4, ITGB3, CXCL6, CCL5, FOS, DNER, CRH, STC1	101	1856	13528	1.44333	1	0.490651	77.1661
Annotation Cluster 3	Enrichment Score: 9.739189242895096
Category	Term	Count	%	PValue	Genes	List Total	Pop Hits	Pop Total	Fold Enrichment	Bonferroni	Benjamini	FDR
GOTERM_BP_FAT	GO:0009611~response to wounding	33	2.78012	4.17609e-21	CXCL1, CCL3, S100A8, ELF3, ADORA2A, C3, CXCL3, CXCL2, IL13, CCL8, PF4, ITGB3, CXCL6, CCL5, IL11, FOS, SAA2, SAA1, CCL3L3, VNN1, IL1B, RTN4RL2, NFKBIZ, IL6, IL8, SAA4, IGF2, C8A, TNFAIP6, C8B, CRH, SERPINB2, SERPIND1	101	530	13528	8.3397	5.91752e-18	5.91752e-18	6.89094e-18
GOTERM_BP_FAT	GO:0006954~inflammatory response	27	2.27464	3.8405e-20	CXCL1, CCL3, S100A8, ELF3, ADORA2A, C3, CXCL3, CXCL2, CCL8, IL13, CXCL6, CCL5, FOS, SAA2, SAA1, CCL3L3, VNN1, IL1B, NFKBIZ, IL6, IL8, SAA4, IGF2, C8A, TNFAIP6, C8B, CRH	101	325	13528	11.1274	5.44198e-17	2.72099e-17	6.33719e-17
GOTERM_BP_FAT	GO:0006952~defense response	32	2.69587	3.63616e-18	CXCL1, KYNU, CCL3, S100A8, ELF3, ADORA2A, C3, CXCL3, CXCL2, IL13, CCL8, RSAD2, CXCL6, CCL5, FOS, SAA2, SAA1, CCL3L3, VNN1, IL1B, NFKBIZ, IL6, IL8, SAA4, IGF2, SLAMF7, HPR, C8A, TNFAIP6, C8B, CRH, DMBT1	101	615	13528	6.96927	5.15244e-15	1.71748e-15	6.00001e-15
GOTERM_BP_FAT	GO:0007610~behavior	24	2.0219	3.22357e-13	CXCL1, IL6, CCL3, CXCL5, IL8, PTGS2, ADORA2A, CXCL3, CXCL2, NR4A2, CCL8, PF4, CXCL6, FOSB, NR4A3, CCL5, FOS, SAA2, SAA1, CCL3L3, CRH, IL1B, RELN, SERPIND1	101	469	13528	6.8541	4.56853e-10	9.13707e-11	5.32008e-10
GOTERM_BP_FAT	GO:0042330~taxis	16	1.34794	6.80272e-13	CXCL1, CCL3, IL6, IL8, CXCL5, CXCL3, CXCL2, CCL8, PF4, CXCL6, CCL5, SAA2, SAA1, CCL3L3, IL1B, SERPIND1	101	160	13528	13.3941	9.63891e-10	1.60648e-10	1.12245e-09
GOTERM_BP_FAT	GO:0006935~chemotaxis	16	1.34794	6.80272e-13	CXCL1, CCL3, IL6, IL8, CXCL5, CXCL3, CXCL2, CCL8, PF4, CXCL6, CCL5, SAA2, SAA1, CCL3L3, IL1B, SERPIND1	101	160	13528	13.3941	9.63891e-10	1.60648e-10	1.12245e-09
GOTERM_BP_FAT	GO:0007626~locomotory behavior	19	1.60067	1.30459e-12	CXCL1, CCL3, IL6, IL8, CXCL5, ADORA2A, CXCL3, CXCL2, NR4A2, CCL8, PF4, CXCL6, CCL5, SAA2, SAA1, CCL3L3, IL1B, RELN, SERPIND1	101	274	13528	9.28785	1.84865e-09	2.64093e-10	2.15276e-09
GOTERM_BP_FAT	GO:0030595~leukocyte chemotaxis	8	0.673968	8.37196e-09	IL6, SAA2, IL8, SAA1, CXCL3, IL1B, PF4, CCL5	101	37	13528	28.9601	1.1863e-05	1.48288e-06	1.38145e-05
GOTERM_BP_FAT	GO:0060326~cell chemotaxis	8	0.673968	1.23574e-08	IL6, SAA2, IL8, SAA1, CXCL3, IL1B, PF4, CCL5	101	39	13528	27.475	1.75102e-05	1.9456e-06	2.03908e-05
GOTERM_BP_FAT	GO:0050900~leukocyte migration	8	0.673968	1.9057e-07	IL6, SAA2, IL8, SAA1, CXCL3, IL1B, PF4, CCL5	101	57	13528	18.7987	0.000270001	2.45486e-05	0.000314458
GOTERM_BP_FAT	GO:0006928~cell motion	16	1.34794	1.98832e-06	CCL3, IL6, IL8, PTGS2, CXCL3, NR4A2, IL13, PF4, CCL5, SAA2, SAA1, ROPN1B, DNER, IL1B, VNN1, RELN	101	475	13528	4.51168	0.00281349	0.000156513	0.00328087
GOTERM_BP_FAT	GO:0030593~neutrophil chemotaxis	5	0.42123	7.94377e-06	SAA2, IL8, SAA1, CXCL3, IL1B	101	18	13528	37.2057	0.0111933	0.000535874	0.0131072
GOTERM_BP_FAT	GO:0051674~localization of cell	12	1.01095	1.6161e-05	IL6, SAA2, IL8, SAA1, ROPN1B, DNER, CXCL3, NR4A2, IL1B, PF4, RELN, CCL5	101	307	13528	5.23546	0.0226402	0.000817536	0.0266639
GOTERM_BP_FAT	GO:0048870~cell motility	12	1.01095	1.6161e-05	IL6, SAA2, IL8, SAA1, ROPN1B, DNER, CXCL3, NR4A2, IL1B, PF4, RELN, CCL5	101	307	13528	5.23546	0.0226402	0.000817536	0.0266639
GOTERM_BP_FAT	GO:0016477~cell migration	11	0.926706	3.65117e-05	IL6, SAA2, IL8, SAA1, DNER, CXCL3, NR4A2, IL1B, PF4, RELN, CCL5	101	276	13528	5.33821	0.0504223	0.0016155	0.0602306
GOTERM_BP_FAT	GO:0001819~positive regulation of cytokine production	5	0.42123	0.00441879	IL6, SAA2, SAA1, IL1B, PF4	101	90	13528	7.44114	0.998118	0.0754436	7.04696
Annotation Cluster 4	Enrichment Score: 4.153411481830499
Category	Term	Count	%	PValue	Genes	List Total	Pop Hits	Pop Total	Fold Enrichment	Bonferroni	Benjamini	FDR
GOTERM_BP_FAT	GO:0030595~leukocyte chemotaxis	8	0.673968	8.37196e-09	IL6, SAA2, IL8, SAA1, CXCL3, IL1B, PF4, CCL5	101	37	13528	28.9601	1.1863e-05	1.48288e-06	1.38145e-05
GOTERM_BP_FAT	GO:0060326~cell chemotaxis	8	0.673968	1.23574e-08	IL6, SAA2, IL8, SAA1, CXCL3, IL1B, PF4, CCL5	101	39	13528	27.475	1.75102e-05	1.9456e-06	2.03908e-05
GOTERM_BP_FAT	GO:0050900~leukocyte migration	8	0.673968	1.9057e-07	IL6, SAA2, IL8, SAA1, CXCL3, IL1B, PF4, CCL5	101	57	13528	18.7987	0.000270001	2.45486e-05	0.000314458
SP_PIR_KEYWORDS	inflammation	6	0.505476	3.84268e-07	S100A8, IL8, C3, CXCL2, IL1B, CCL5	119	25	19235	38.7933	9.26044e-05	1.32297e-05	0.00049632
KEGG_PATHWAY	hsa04621:NOD-like receptor signaling pathway	7	0.589722	2.38774e-05	CXCL1, IL6, IL8, CXCL2, CCL8, IL1B, CCL5	50	62	5085	11.4823	0.00178922	0.000596763	0.0250566
GOTERM_BP_FAT	GO:0048584~positive regulation of response to stimulus	9	0.758214	0.000356766	C8A, C8B, IL6, IL8, C3, CRH, IL1B, IGF2, CCL5	101	236	13528	5.1079	0.396873	0.0119666	0.587072
GOTERM_BP_FAT	GO:0002673~regulation of acute inflammatory response	4	0.336984	0.000473212	IL6, C3, IGF2, CCL5	101	21	13528	25.5125	0.488649	0.0144747	0.777987
KEGG_PATHWAY	hsa04620:Toll-like receptor signaling pathway	6	0.505476	0.00266948	FOS, CCL3, IL6, IL8, IL1B, CCL5	50	101	5085	6.04158	0.181661	0.0328611	2.76639
GOTERM_BP_FAT	GO:0032103~positive regulation of response to external stimulus	4	0.336984	0.011789	IL6, IL8, C3, CCL5	101	64	13528	8.37129	1	0.141669	17.7729
BIOCARTA	h_LairPathway:Cells and Molecules involved in local acute inflammatory response	3	0.252738	0.0143457	IL6, IL8, C3	18	16	1437	14.9687	0.597607	0.166453	13.611
BBID	18.Cytokine_astocytes	4	0.336984	0.0159807	IL6, IL8, C3, CCL5	14	16	358	6.39286	0.373235	0.208315	12.7176
BBID	22.Cytokine-chemokine_CNS	3	0.252738	0.0654598	IL6, IL8, CCL5	14	12	358	6.39286	0.859608	0.387882	43.5393
Annotation Cluster 5	Enrichment Score: 3.5006936941271336
Category	Term	Count	%	PValue	Genes	List Total	Pop Hits	Pop Total	Fold Enrichment	Bonferroni	Benjamini	FDR
GOTERM_BP_FAT	GO:0002526~acute inflammatory response	10	0.84246	4.1791e-08	C8A, C8B, IL6, SAA2, C3, SAA1, VNN1, SAA4, IL1B, IGF2	101	98	13528	13.6674	5.92161e-05	5.92177e-06	6.89591e-05
GOTERM_BP_FAT	GO:0051222~positive regulation of protein transport	8	0.673968	5.9019e-07	IL6, SAA2, ADORA2A, SAA1, TNFSF14, IL1B, IL13, IGF2	101	67	13528	15.9929	0.00083595	6.43287e-05	0.000973865
GOTERM_BP_FAT	GO:0001775~cell activation	13	1.0952	1.31572e-06	CSF2, IL6, IL8, BST2, ADORA2A, TNFSF14, PF4, IGF2, SLAMF7, IL11, SAA2, SAA1, DPP4	101	287	13528	6.067	0.00186264	0.000133161	0.00217104
GOTERM_BP_FAT	GO:0050727~regulation of inflammatory response	8	0.673968	1.40538e-06	IL6, PTGS2, SAA2, C3, ADORA2A, SAA1, IGF2, CCL5	101	76	13528	14.099	0.00198944	0.000132753	0.00231898
GOTERM_BP_FAT	GO:0042060~wound healing	11	0.926706	1.43179e-06	IL6, SAA2, ADORA2A, SAA1, SERPINB2, IL1B, IGF2, PF4, SERPIND1, ITGB3, IL11	101	191	13528	7.71386	0.00202679	0.000126795	0.00236256
GOTERM_BP_FAT	GO:0050878~regulation of body fluid levels	9	0.758214	9.47478e-06	IL6, SAA2, ADORA2A, SAA1, SLC22A4, PF4, SERPIND1, ITGB3, IL11	101	141	13528	8.5494	0.0133361	0.000610079	0.0156331
GOTERM_BP_FAT	GO:0007596~blood coagulation	8	0.673968	1.01516e-05	IL6, SAA2, ADORA2A, SAA1, PF4, SERPIND1, ITGB3, IL11	101	102	13528	10.5051	0.014282	0.000625237	0.0167499
GOTERM_BP_FAT	GO:0050817~coagulation	8	0.673968	1.01516e-05	IL6, SAA2, ADORA2A, SAA1, PF4, SERPIND1, ITGB3, IL11	101	102	13528	10.5051	0.014282	0.000625237	0.0167499
GOTERM_BP_FAT	GO:0006953~acute-phase response	6	0.505476	1.06956e-05	IL6, SAA2, SAA1, SAA4, IL1B, IGF2	101	40	13528	20.0911	0.0150415	0.00063129	0.0176473
GOTERM_BP_FAT	GO:0050714~positive regulation of protein secretion	6	0.505476	1.21101e-05	IL6, SAA2, ADORA2A, SAA1, IL13, IGF2	101	41	13528	19.6011	0.0170137	0.000686166	0.0199809
GOTERM_BP_FAT	GO:0051240~positive regulation of multicellular organismal process	11	0.926706	1.26559e-05	IL6, PTGS2, SAA2, MYOCD, ADORA2A, SAA1, CRH, IL1B, IGF2, PF4, CCL5	101	244	13528	6.03831	0.0177736	0.000689511	0.0208813
GOTERM_BP_FAT	GO:0007599~hemostasis	8	0.673968	1.47846e-05	IL6, SAA2, ADORA2A, SAA1, PF4, SERPIND1, ITGB3, IL11	101	108	13528	9.92153	0.0207321	0.000775624	0.0243933
GOTERM_BP_FAT	GO:0051223~regulation of protein transport	8	0.673968	2.10443e-05	IL6, SAA2, ADORA2A, SAA1, TNFSF14, IL1B, IL13, IGF2	101	114	13528	9.39934	0.0293799	0.00102775	0.0347195
GOTERM_BP_FAT	GO:0032101~regulation of response to external stimulus	9	0.758214	2.27394e-05	IL6, PTGS2, SAA2, IL8, C3, ADORA2A, SAA1, IGF2, CCL5	101	159	13528	7.58154	0.0317085	0.00107349	0.0375156
GOTERM_BP_FAT	GO:0070201~regulation of establishment of protein localization	8	0.673968	3.09621e-05	IL6, SAA2, ADORA2A, SAA1, TNFSF14, IL1B, IL13, IGF2	101	121	13528	8.85558	0.0429254	0.00141429	0.0510781
GOTERM_BP_FAT	GO:0051050~positive regulation of transport	10	0.84246	3.96526e-05	IL6, SAA2, C3, ADORA2A, SAA1, CRH, TNFSF14, IL1B, IL13, IGF2	101	223	13528	6.0063	0.0546395	0.00170125	0.0654105
GOTERM_BP_FAT	GO:0050708~regulation of protein secretion	6	0.505476	6.70443e-05	IL6, SAA2, ADORA2A, SAA1, IL13, IGF2	101	58	13528	13.8559	0.0906316	0.00279036	0.110572
GOTERM_BP_FAT	GO:0032880~regulation of protein localization	8	0.673968	7.17359e-05	IL6, SAA2, ADORA2A, SAA1, TNFSF14, IL1B, IL13, IGF2	101	138	13528	7.76467	0.0966575	0.00290017	0.118305
GOTERM_BP_FAT	GO:0030168~platelet activation	5	0.42123	8.62238e-05	IL6, SAA2, SAA1, PF4, IL11	101	32	13528	20.9282	0.115015	0.00338826	0.142182
GOTERM_BP_FAT	GO:0060341~regulation of cellular localization	10	0.84246	9.01379e-05	IL6, SAA2, ADORA2A, SAA1, CRH, TNFSF14, IL1B, IL13, IGF2, IL11	101	248	13528	5.40083	0.11991	0.00344624	0.148632
GOTERM_BP_FAT	GO:0051046~regulation of secretion	9	0.758214	0.000123658	IL6, SAA2, ADORA2A, SAA1, CRH, IL1B, IL13, IGF2, IL11	101	202	13528	5.96765	0.16074	0.00460081	0.203852
GOTERM_BP_FAT	GO:0051047~positive regulation of secretion	7	0.589722	0.000153712	IL6, SAA2, ADORA2A, SAA1, CRH, IL13, IGF2	101	109	13528	8.60169	0.195735	0.00556973	0.253337
GOTERM_BP_FAT	GO:0001817~regulation of cytokine production	8	0.673968	0.000384105	IL6, SAA2, SAA1, TNFRSF8, IL1B, IGF2, PF4, EBI3	101	181	13528	5.92003	0.419799	0.0122961	0.631926
GOTERM_BP_FAT	GO:0048585~negative regulation of response to stimulus	6	0.505476	0.000862631	SAA2, ADORA2A, SAA1, CRH, IL1B, IGF2	101	100	13528	8.03644	0.705618	0.0236928	1.41395
GOTERM_BP_FAT	GO:0050728~negative regulation of inflammatory response	4	0.336984	0.00151591	SAA2, ADORA2A, SAA1, IGF2	101	31	13528	17.2827	0.883477	0.0351936	2.47222
GOTERM_BP_FAT	GO:0031348~negative regulation of defense response	4	0.336984	0.00234444	SAA2, ADORA2A, SAA1, IGF2	101	36	13528	14.8823	0.964062	0.0484293	3.79904
GOTERM_BP_FAT	GO:0001819~positive regulation of cytokine production	5	0.42123	0.00441879	IL6, SAA2, SAA1, IL1B, PF4	101	90	13528	7.44114	0.998118	0.0754436	7.04696
GOTERM_BP_FAT	GO:0032102~negative regulation of response to external stimulus	4	0.336984	0.00597322	SAA2, ADORA2A, SAA1, IGF2	101	50	13528	10.7152	0.999794	0.088147	9.41299
GOTERM_BP_FAT	GO:0050715~positive regulation of cytokine secretion	3	0.252738	0.0123711	SAA2, SAA1, IGF2	101	23	13528	17.4705	1	0.146928	18.5685
GOTERM_BP_FAT	GO:0050707~regulation of cytokine secretion	3	0.252738	0.020571	SAA2, SAA1, IGF2	101	30	13528	13.3941	1	0.199989	29.0348
GOTERM_BP_FAT	GO:0044057~regulation of system process	7	0.589722	0.0269747	ARC, PTGS2, MYOCD, ADORA2A, CRH, IL1B, IGF2	101	309	13528	3.03425	1	0.240283	36.315
GOTERM_BP_FAT	GO:0048878~chemical homeostasis	9	0.758214	0.0356882	CCL3, SAA2, ADORA2A, SAA1, IL1B, STC1, IGF2, CCL5, HPR	101	512	13528	2.35442	1	0.295526	45.0999
GOTERM_BP_FAT	GO:0042592~homeostatic process	11	0.926706	0.0506059	CCL3, IL6, SAA2, ADORA2A, SAA1, TNFSF14, IL1B, STC1, IGF2, CCL5, HPR	101	751	13528	1.96185	1	0.363297	57.5531
GOTERM_BP_FAT	GO:0051241~negative regulation of multicellular organismal process	4	0.336984	0.121484	IL6, PTGS2, CRH, IGF2	101	164	13528	3.26684	1	0.602384	88.2018
GOTERM_BP_FAT	GO:0042325~regulation of phosphorylation	7	0.589722	0.130857	CSF2, IL6, ADORA2A, IL1B, IGF2, RELN, IL11	101	466	13528	2.01198	1	0.626119	90.1157
GOTERM_BP_FAT	GO:0051174~regulation of phosphorus metabolic process	7	0.589722	0.14953	CSF2, IL6, ADORA2A, IL1B, IGF2, RELN, IL11	101	485	13528	1.93316	1	0.673572	93.0928
GOTERM_BP_FAT	GO:0019220~regulation of phosphate metabolic process	7	0.589722	0.14953	CSF2, IL6, ADORA2A, IL1B, IGF2, RELN, IL11	101	485	13528	1.93316	1	0.673572	93.0928
GOTERM_BP_FAT	GO:0008219~cell death	7	0.589722	0.440765	C8A, C8B, IL6, ADORA2A, IL1B, IGF2, IL24	101	719	13528	1.30401	1	0.951574	99.9932
GOTERM_BP_FAT	GO:0007243~protein kinase cascade	3	0.252738	0.763021	TNFSF14, IL1B, IGF2	101	370	13528	1.086	1	0.998614	100
Annotation Cluster 6	Enrichment Score: 3.3418307822515043
Category	Term	Count	%	PValue	Genes	List Total	Pop Hits	Pop Total	Fold Enrichment	Bonferroni	Benjamini	FDR
SP_PIR_KEYWORDS	acute phase	6	0.505476	8.42242e-07	IL6, SAA2, C3, SAA1, SAA4, HPR	119	29	19235	33.4425	0.00020296	2.53722e-05	0.00108783
GOTERM_BP_FAT	GO:0006953~acute-phase response	6	0.505476	1.06956e-05	IL6, SAA2, SAA1, SAA4, IL1B, IGF2	101	40	13528	20.0911	0.0150415	0.00063129	0.0176473
INTERPRO	IPR000096:Serum amyloid A protein	3	0.252738	0.000418784	SAA2, SAA1, SAA4	110	5	16659	90.8673	0.109922	0.0192206	0.551707
PIR_SUPERFAMILY	PIRSF002472:amyloid protein, SAA type	3	0.252738	0.000523387	SAA2, SAA1, SAA4	71	4	7396	78.1268	0.0364879	0.0184135	0.541902
SMART	SM00197:SAA	3	0.252738	0.000627797	SAA2, SAA1, SAA4	74	5	9079	73.6135	0.0460076	0.0232746	0.656915
GOTERM_CC_FAT	GO:0034364~high-density lipoprotein particle	4	0.336984	0.000739981	SAA2, SAA1, SAA4, HPR	93	25	12782	21.9905	0.0997801	0.0259368	0.871778
PIR_SUPERFAMILY	PIRSF002472:Serum_amyloid_A	3	0.252738	0.000866971	SAA2, SAA1, SAA4	71	5	7396	62.5014	0.0597238	0.020318	0.896195
GOTERM_CC_FAT	GO:0034358~plasma lipoprotein particle	4	0.336984	0.00199911	SAA2, SAA1, SAA4, HPR	93	35	12782	15.7075	0.247352	0.0552467	2.33919
GOTERM_CC_FAT	GO:0032994~protein-lipid complex	4	0.336984	0.00199911	SAA2, SAA1, SAA4, HPR	93	35	12782	15.7075	0.247352	0.0552467	2.33919
SP_PIR_KEYWORDS	hdl	3	0.252738	0.00535426	SAA2, SAA1, SAA4	119	18	19235	26.9398	0.725785	0.0732844	6.6992
SP_PIR_KEYWORDS	amyloid	3	0.252738	0.0102092	SAA2, SAA1, SAA4	119	25	19235	19.3966	0.915673	0.122046	12.4132
Annotation Cluster 7	Enrichment Score: 3.2489508624033436
Category	Term	Count	%	PValue	Genes	List Total	Pop Hits	Pop Total	Fold Enrichment	Bonferroni	Benjamini	FDR
SP_PIR_KEYWORDS	chemotaxis	11	0.926706	1.99579e-11	CCL3, S100A8, IL8, CXCL3, CXCL2, CCL3L3, CCL8, PF4, SERPIND1, CXCL6, CCL5	119	72	19235	24.6948	4.80986e-09	1.20246e-09	2.57777e-08
INTERPRO	IPR000827:Small chemokine, C-C group, conserved site	4	0.336984	0.000564303	CCL3, CCL3L3, CCL8, CCL5	110	25	16659	24.2313	0.145228	0.0221678	0.742754
PIR_SUPERFAMILY	PIRSF001950:small inducible chemokine, C/CC types	4	0.336984	0.00125551	CCL3, CCL3L3, CCL8, CCL5	71	23	7396	18.1164	0.0853349	0.0220525	1.29547
GOTERM_BP_FAT	GO:0046903~secretion	8	0.673968	0.00679807	CCL3, IL6, TRIM36, ADORA2A, ROPN1B, SLC22A4, CCL8, CCL5	101	300	13528	3.57175	0.999937	0.09674	10.6454
BBID	109.Chemokine_families	5	0.42123	0.00867375	CCL3, IL8, CCL8, CXCL6, CCL5	14	25	358	5.11429	0.223249	0.223249	7.09156
GOTERM_BP_FAT	GO:0006887~exocytosis	5	0.42123	0.0103972	CCL3, TRIM36, ROPN1B, CCL8, CCL5	101	115	13528	5.8235	1	0.131552	15.841
GOTERM_BP_FAT	GO:0032940~secretion by cell	6	0.505476	0.0186579	CCL3, IL6, TRIM36, ROPN1B, CCL8, CCL5	101	207	13528	3.88234	1	0.190881	26.7126
GOTERM_BP_FAT	GO:0016192~vesicle-mediated transport	9	0.758214	0.0630335	CCL3, ARC, TRIM36, ADORA2A, ROPN1B, DNER, CCL8, CCL5, MEGF10	101	576	13528	2.09282	1	0.413324	65.8477
Annotation Cluster 8	Enrichment Score: 2.676917925984159
Category	Term	Count	%	PValue	Genes	List Total	Pop Hits	Pop Total	Fold Enrichment	Bonferroni	Benjamini	FDR
GOTERM_BP_FAT	GO:0030595~leukocyte chemotaxis	8	0.673968	8.37196e-09	IL6, SAA2, IL8, SAA1, CXCL3, IL1B, PF4, CCL5	101	37	13528	28.9601	1.1863e-05	1.48288e-06	1.38145e-05
GOTERM_BP_FAT	GO:0060326~cell chemotaxis	8	0.673968	1.23574e-08	IL6, SAA2, IL8, SAA1, CXCL3, IL1B, PF4, CCL5	101	39	13528	27.475	1.75102e-05	1.9456e-06	2.03908e-05
GOTERM_BP_FAT	GO:0050900~leukocyte migration	8	0.673968	1.9057e-07	IL6, SAA2, IL8, SAA1, CXCL3, IL1B, PF4, CCL5	101	57	13528	18.7987	0.000270001	2.45486e-05	0.000314458
GOTERM_BP_FAT	GO:0030593~neutrophil chemotaxis	5	0.42123	7.94377e-06	SAA2, IL8, SAA1, CXCL3, IL1B	101	18	13528	37.2057	0.0111933	0.000535874	0.0131072
GOTERM_BP_FAT	GO:0006953~acute-phase response	6	0.505476	1.06956e-05	IL6, SAA2, SAA1, SAA4, IL1B, IGF2	101	40	13528	20.0911	0.0150415	0.00063129	0.0176473
KEGG_PATHWAY	hsa04621:NOD-like receptor signaling pathway	7	0.589722	2.38774e-05	CXCL1, IL6, IL8, CXCL2, CCL8, IL1B, CCL5	50	62	5085	11.4823	0.00178922	0.000596763	0.0250566
GOTERM_BP_FAT	GO:0001817~regulation of cytokine production	8	0.673968	0.000384105	IL6, SAA2, SAA1, TNFRSF8, IL1B, IGF2, PF4, EBI3	101	181	13528	5.92003	0.419799	0.0122961	0.631926
GOTERM_BP_FAT	GO:0048585~negative regulation of response to stimulus	6	0.505476	0.000862631	SAA2, ADORA2A, SAA1, CRH, IL1B, IGF2	101	100	13528	8.03644	0.705618	0.0236928	1.41395
GOTERM_BP_FAT	GO:0048247~lymphocyte chemotaxis	3	0.252738	0.00110896	SAA2, SAA1, CCL5	101	7	13528	57.4031	0.792427	0.0292298	1.81425
KEGG_PATHWAY	hsa04620:Toll-like receptor signaling pathway	6	0.505476	0.00266948	FOS, CCL3, IL6, IL8, IL1B, CCL5	50	101	5085	6.04158	0.181661	0.0328611	2.76639
GOTERM_BP_FAT	GO:0001819~positive regulation of cytokine production	5	0.42123	0.00441879	IL6, SAA2, SAA1, IL1B, PF4	101	90	13528	7.44114	0.998118	0.0754436	7.04696
GOTERM_BP_FAT	GO:0030005~cellular di-, tri-valent inorganic cation homeostasis	7	0.589722	0.00672463	CCL3, SAA2, SAA1, IL1B, STC1, CCL5, HPR	101	227	13528	4.13033	0.99993	0.0967109	10.5363
GOTERM_BP_FAT	GO:0055066~di-, tri-valent inorganic cation homeostasis	7	0.589722	0.0085664	CCL3, SAA2, SAA1, IL1B, STC1, CCL5, HPR	101	239	13528	3.92295	0.999995	0.111622	13.2346
GOTERM_BP_FAT	GO:0030003~cellular cation homeostasis	7	0.589722	0.0113474	CCL3, SAA2, SAA1, IL1B, STC1, CCL5, HPR	101	254	13528	3.69128	1	0.139062	17.1645
GOTERM_BP_FAT	GO:0006874~cellular calcium ion homeostasis	6	0.505476	0.0114857	CCL3, SAA2, SAA1, IL1B, STC1, CCL5	101	183	13528	4.39149	1	0.139446	17.3555
GOTERM_BP_FAT	GO:0055074~calcium ion homeostasis	6	0.505476	0.0127903	CCL3, SAA2, SAA1, IL1B, STC1, CCL5	101	188	13528	4.2747	1	0.150293	19.1369
GOTERM_BP_FAT	GO:0006875~cellular metal ion homeostasis	6	0.505476	0.0150808	CCL3, SAA2, SAA1, IL1B, STC1, CCL5	101	196	13528	4.10022	1	0.166796	22.1777
GOTERM_BP_FAT	GO:0051094~positive regulation of developmental process	7	0.589722	0.0170413	CSF2, IL6, VNN1, IL1B, IGF2, PF4, CCL5	101	278	13528	3.3726	1	0.182322	24.6948
GOTERM_BP_FAT	GO:0055065~metal ion homeostasis	6	0.505476	0.0179696	CCL3, SAA2, SAA1, IL1B, STC1, CCL5	101	205	13528	3.92021	1	0.185805	25.8598
GOTERM_BP_FAT	GO:0030155~regulation of cell adhesion	5	0.42123	0.0186906	SAA2, IL8, SAA1, IL1B, DPP4	101	137	13528	4.88834	1	0.189832	26.7529
GOTERM_BP_FAT	GO:0055080~cation homeostasis	7	0.589722	0.0193121	CCL3, SAA2, SAA1, IL1B, STC1, CCL5, HPR	101	286	13528	3.27827	1	0.192821	27.5147
GOTERM_BP_FAT	GO:0006873~cellular ion homeostasis	8	0.673968	0.0208083	CCL3, SAA2, ADORA2A, SAA1, IL1B, STC1, CCL5, HPR	101	374	13528	2.86504	1	0.200712	29.318
GOTERM_BP_FAT	GO:0055082~cellular chemical homeostasis	8	0.673968	0.0224708	CCL3, SAA2, ADORA2A, SAA1, IL1B, STC1, CCL5, HPR	101	380	13528	2.8198	1	0.210848	31.2724
GOTERM_BP_FAT	GO:0050801~ion homeostasis	8	0.673968	0.0318162	CCL3, SAA2, ADORA2A, SAA1, IL1B, STC1, CCL5, HPR	101	409	13528	2.61986	1	0.274137	41.347
GOTERM_BP_FAT	GO:0048878~chemical homeostasis	9	0.758214	0.0356882	CCL3, SAA2, ADORA2A, SAA1, IL1B, STC1, IGF2, CCL5, HPR	101	512	13528	2.35442	1	0.295526	45.0999
GOTERM_BP_FAT	GO:0042592~homeostatic process	11	0.926706	0.0506059	CCL3, IL6, SAA2, ADORA2A, SAA1, TNFSF14, IL1B, STC1, IGF2, CCL5, HPR	101	751	13528	1.96185	1	0.363297	57.5531
GOTERM_BP_FAT	GO:0019725~cellular homeostasis	8	0.673968	0.0571091	CCL3, SAA2, ADORA2A, SAA1, IL1B, STC1, CCL5, HPR	101	466	13528	2.29941	1	0.39466	62.1043
GOTERM_BP_FAT	GO:0045785~positive regulation of cell adhesion	3	0.252738	0.0726405	SAA2, SAA1, IL1B	101	60	13528	6.69703	1	0.451378	71.1887
GOTERM_BP_FAT	GO:0045765~regulation of angiogenesis	3	0.252738	0.0790338	IL6, IL1B, PF4	101	63	13528	6.37812	1	0.469558	74.2968
GOTERM_BP_FAT	GO:0007204~elevation of cytosolic calcium ion concentration	3	0.252738	0.195392	SAA2, SAA1, IL1B	101	110	13528	3.65293	1	0.758193	97.2327
GOTERM_BP_FAT	GO:0051480~cytosolic calcium ion homeostasis	3	0.252738	0.216992	SAA2, SAA1, IL1B	101	118	13528	3.40527	1	0.790143	98.2338
Annotation Cluster 9	Enrichment Score: 2.5786507645504524
Category	Term	Count	%	PValue	Genes	List Total	Pop Hits	Pop Total	Fold Enrichment	Bonferroni	Benjamini	FDR
GOTERM_BP_FAT	GO:0050727~regulation of inflammatory response	8	0.673968	1.40538e-06	IL6, PTGS2, SAA2, C3, ADORA2A, SAA1, IGF2, CCL5	101	76	13528	14.099	0.00198944	0.000132753	0.00231898
GOTERM_BP_FAT	GO:0002673~regulation of acute inflammatory response	4	0.336984	0.000473212	IL6, C3, IGF2, CCL5	101	21	13528	25.5125	0.488649	0.0144747	0.777987
GOTERM_BP_FAT	GO:0002675~positive regulation of acute inflammatory response	3	0.252738	0.00340227	IL6, C3, CCL5	101	12	13528	33.4851	0.992007	0.0615658	5.46843
GOTERM_BP_FAT	GO:0032103~positive regulation of response to external stimulus	4	0.336984	0.011789	IL6, IL8, C3, CCL5	101	64	13528	8.37129	1	0.141669	17.7729
BBID	18.Cytokine_astocytes	4	0.336984	0.0159807	IL6, IL8, C3, CCL5	14	16	358	6.39286	0.373235	0.208315	12.7176
GOTERM_BP_FAT	GO:0050729~positive regulation of inflammatory response	3	0.252738	0.020571	IL6, C3, CCL5	101	30	13528	13.3941	1	0.199989	29.0348
GOTERM_BP_FAT	GO:0031349~positive regulation of defense response	3	0.252738	0.101508	IL6, C3, CCL5	101	73	13528	5.50441	1	0.544276	82.9022
Annotation Cluster 10	Enrichment Score: 2.3546964786421953
Category	Term	Count	%	PValue	Genes	List Total	Pop Hits	Pop Total	Fold Enrichment	Bonferroni	Benjamini	FDR
SP_PIR_KEYWORDS	heparin-binding	5	0.42123	0.000682776	CCL8, PF4, SERPIND1, CXCL6, PF4V1	119	65	19235	12.4337	0.151771	0.0125821	0.878295
GOTERM_MF_FAT	GO:0005539~glycosaminoglycan binding	6	0.505476	0.00286412	TNFAIP6, CCL8, PF4, SERPIND1, CXCL6, PF4V1	91	140	12983	6.11444	0.500482	0.129618	3.63917
GOTERM_MF_FAT	GO:0030247~polysaccharide binding	6	0.505476	0.0043059	TNFAIP6, CCL8, PF4, SERPIND1, CXCL6, PF4V1	91	154	12983	5.55858	0.648054	0.159742	5.42449
GOTERM_MF_FAT	GO:0001871~pattern binding	6	0.505476	0.0043059	TNFAIP6, CCL8, PF4, SERPIND1, CXCL6, PF4V1	91	154	12983	5.55858	0.648054	0.159742	5.42449
GOTERM_MF_FAT	GO:0008201~heparin binding	5	0.42123	0.00566573	CCL8, PF4, SERPIND1, CXCL6, PF4V1	91	103	12983	6.92574	0.747162	0.178341	7.08032
GOTERM_MF_FAT	GO:0030246~carbohydrate binding	7	0.589722	0.0362383	TNFAIP6, GFPT2, CCL8, PF4, SERPIND1, CXCL6, PF4V1	91	354	12983	2.82116	0.999868	0.590677	37.9393
Annotation Cluster 11	Enrichment Score: 2.3275532458582853
Category	Term	Count	%	PValue	Genes	List Total	Pop Hits	Pop Total	Fold Enrichment	Bonferroni	Benjamini	FDR
GOTERM_BP_FAT	GO:0002684~positive regulation of immune system process	9	0.758214	0.000377486	C8A, C8B, IL6, C3, VNN1, TNFSF14, IL1B, IL13, EBI3	101	238	13528	5.06498	0.41433	0.0123648	0.621069
GOTERM_BP_FAT	GO:0051251~positive regulation of lymphocyte activation	6	0.505476	0.000751389	IL6, VNN1, TNFSF14, IL1B, IL13, EBI3	101	97	13528	8.28499	0.655313	0.0219456	1.23267
GOTERM_BP_FAT	GO:0051249~regulation of lymphocyte activation	7	0.589722	0.000793603	IL6, ADORA2A, VNN1, TNFSF14, IL1B, IL13, EBI3	101	148	13528	6.33503	0.675342	0.0226973	1.3015
GOTERM_BP_FAT	GO:0002696~positive regulation of leukocyte activation	6	0.505476	0.00112141	IL6, VNN1, TNFSF14, IL1B, IL13, EBI3	101	106	13528	7.58154	0.796059	0.0290138	1.83443
GOTERM_BP_FAT	GO:0050867~positive regulation of cell activation	6	0.505476	0.00137769	IL6, VNN1, TNFSF14, IL1B, IL13, EBI3	101	111	13528	7.24003	0.858228	0.0331207	2.24921
GOTERM_BP_FAT	GO:0002694~regulation of leukocyte activation	7	0.589722	0.00143672	IL6, ADORA2A, VNN1, TNFSF14, IL1B, IL13, EBI3	101	166	13528	5.6481	0.86962	0.0339412	2.34451
GOTERM_BP_FAT	GO:0050863~regulation of T cell activation	6	0.505476	0.00173951	IL6, ADORA2A, VNN1, TNFSF14, IL1B, EBI3	101	117	13528	6.86875	0.915163	0.0390095	2.83197
GOTERM_BP_FAT	GO:0050865~regulation of cell activation	7	0.589722	0.00187908	IL6, ADORA2A, VNN1, TNFSF14, IL1B, IL13, EBI3	101	175	13528	5.35762	0.930412	0.0407881	3.05592
GOTERM_BP_FAT	GO:0050870~positive regulation of T cell activation	5	0.42123	0.00239996	IL6, VNN1, TNFSF14, IL1B, EBI3	101	76	13528	8.81188	0.966788	0.0488382	3.88735
GOTERM_BP_FAT	GO:0050671~positive regulation of lymphocyte proliferation	4	0.336984	0.00778579	IL6, IL1B, IL13, EBI3	101	55	13528	9.74113	0.999985	0.105844	12.1005
GOTERM_BP_FAT	GO:0070665~positive regulation of leukocyte proliferation	4	0.336984	0.00818297	IL6, IL1B, IL13, EBI3	101	56	13528	9.56719	0.999991	0.107873	12.6793
GOTERM_BP_FAT	GO:0032946~positive regulation of mononuclear cell proliferation	4	0.336984	0.00818297	IL6, IL1B, IL13, EBI3	101	56	13528	9.56719	0.999991	0.107873	12.6793
GOTERM_BP_FAT	GO:0042035~regulation of cytokine biosynthetic process	4	0.336984	0.0173987	IL6, TNFRSF8, IL1B, EBI3	101	74	13528	7.24003	1	0.184424	25.1454
GOTERM_BP_FAT	GO:0050670~regulation of lymphocyte proliferation	4	0.336984	0.0235199	IL6, IL1B, IL13, EBI3	101	83	13528	6.45497	1	0.218214	32.4794
GOTERM_BP_FAT	GO:0070663~regulation of leukocyte proliferation	4	0.336984	0.0242632	IL6, IL1B, IL13, EBI3	101	84	13528	6.37812	1	0.222918	33.3225
GOTERM_BP_FAT	GO:0032944~regulation of mononuclear cell proliferation	4	0.336984	0.0242632	IL6, IL1B, IL13, EBI3	101	84	13528	6.37812	1	0.222918	33.3225
GOTERM_BP_FAT	GO:0042102~positive regulation of T cell proliferation	3	0.252738	0.0335738	IL6, IL1B, EBI3	101	39	13528	10.3031	1	0.285412	43.0794
GOTERM_BP_FAT	GO:0042129~regulation of T cell proliferation	3	0.252738	0.0768834	IL6, IL1B, EBI3	101	62	13528	6.481	1	0.463589	73.2884
Annotation Cluster 12	Enrichment Score: 2.23815394083229
Category	Term	Count	%	PValue	Genes	List Total	Pop Hits	Pop Total	Fold Enrichment	Bonferroni	Benjamini	FDR
KEGG_PATHWAY	hsa04620:Toll-like receptor signaling pathway	6	0.505476	0.00266948	FOS, CCL3, IL6, IL8, IL1B, CCL5	50	101	5085	6.04158	0.181661	0.0328611	2.76639
GOTERM_BP_FAT	GO:0045069~regulation of viral genome replication	3	0.252738	0.00464606	CCL3, IL8, CCL5	101	14	13528	28.7016	0.998638	0.0782367	7.39648
BBID	109.Chemokine_families	5	0.42123	0.00867375	CCL3, IL8, CCL8, CXCL6, CCL5	14	25	358	5.11429	0.223249	0.223249	7.09156
GOTERM_BP_FAT	GO:0050792~regulation of viral reproduction	3	0.252738	0.0103673	CCL3, IL8, CCL5	101	21	13528	19.1344	1	0.132372	15.799
Annotation Cluster 13	Enrichment Score: 2.1616755200452453
Category	Term	Count	%	PValue	Genes	List Total	Pop Hits	Pop Total	Fold Enrichment	Bonferroni	Benjamini	FDR
GOTERM_BP_FAT	GO:0001817~regulation of cytokine production	8	0.673968	0.000384105	IL6, SAA2, SAA1, TNFRSF8, IL1B, IGF2, PF4, EBI3	101	181	13528	5.92003	0.419799	0.0122961	0.631926
GOTERM_BP_FAT	GO:0042035~regulation of cytokine biosynthetic process	4	0.336984	0.0173987	IL6, TNFRSF8, IL1B, EBI3	101	74	13528	7.24003	1	0.184424	25.1454
GOTERM_BP_FAT	GO:0042108~positive regulation of cytokine biosynthetic process	3	0.252738	0.0489786	TNFRSF8, IL1B, EBI3	101	48	13528	8.37129	1	0.360805	56.3364
Annotation Cluster 14	Enrichment Score: 1.7938003317766285
Category	Term	Count	%	PValue	Genes	List Total	Pop Hits	Pop Total	Fold Enrichment	Bonferroni	Benjamini	FDR
GOTERM_BP_FAT	GO:0006959~humoral immune response	8	0.673968	1.83008e-06	C8A, C8B, IL6, BST2, C3, POU2F2, EBI3, DMBT1	101	79	13528	13.5636	0.00258987	0.000152531	0.00301977
GOTERM_BP_FAT	GO:0045087~innate immune response	7	0.589722	0.0005492	C8A, C8B, KYNU, C3, VNN1, SLAMF7, DMBT1	101	138	13528	6.79409	0.540874	0.0164259	0.902384
SP_PIR_KEYWORDS	plasma	5	0.42123	0.00258174	C8A, C8B, C3, SERPIND1, HPR	119	93	19235	8.69025	0.463669	0.0406828	3.28376
SP_PIR_KEYWORDS	complement alternate pathway	3	0.252738	0.00278483	C8A, C8B, C3	119	13	19235	37.3012	0.489355	0.041135	3.5378
GOTERM_BP_FAT	GO:0002252~immune effector process	6	0.505476	0.00314141	C8A, C8B, IL6, C3, RSAD2, SLAMF7	101	134	13528	5.99734	0.988419	0.0584694	5.05932
GOTERM_BP_FAT	GO:0002443~leukocyte mediated immunity	5	0.42123	0.00375559	C8A, C8B, IL6, C3, SLAMF7	101	86	13528	7.78724	0.995164	0.0668998	6.01993
GOTERM_BP_FAT	GO:0006957~complement activation, alternative pathway	3	0.252738	0.00533512	C8A, C8B, C3	101	15	13528	26.7881	0.999489	0.0816435	8.44865
SP_PIR_KEYWORDS	complement pathway	3	0.252738	0.0135981	C8A, C8B, C3	119	29	19235	16.7212	0.963103	0.145403	16.2084
GOTERM_BP_FAT	GO:0002449~lymphocyte mediated immunity	4	0.336984	0.0150055	C8A, C8B, C3, SLAMF7	101	70	13528	7.65375	1	0.167324	22.0795
GOTERM_BP_FAT	GO:0006958~complement activation, classical pathway	3	0.252738	0.0192914	C8A, C8B, C3	101	29	13528	13.8559	1	0.193981	27.4893
GOTERM_BP_FAT	GO:0002250~adaptive immune response	4	0.336984	0.0193255	C8A, C8B, C3, EBI3	101	77	13528	6.95795	1	0.19161	27.531
GOTERM_BP_FAT	GO:0002460~adaptive immune response based on somatic recombination of immune receptors built from immunoglobulin superfamily domains	4	0.336984	0.0193255	C8A, C8B, C3, EBI3	101	77	13528	6.95795	1	0.19161	27.531
GOTERM_BP_FAT	GO:0002455~humoral immune response mediated by circulating immunoglobulin	3	0.252738	0.0218851	C8A, C8B, C3	101	31	13528	12.962	1	0.208636	30.5897
GOTERM_BP_FAT	GO:0051605~protein maturation by peptide bond cleavage	4	0.336984	0.0257877	C8A, C8B, C3, DNER	101	86	13528	6.2298	1	0.233818	35.0209
KEGG_PATHWAY	hsa04610:Complement and coagulation cascades	4	0.336984	0.0282481	C8A, C8B, C3, SERPIND1	50	69	5085	5.89565	0.883412	0.23558	25.9724
GOTERM_BP_FAT	GO:0006956~complement activation	3	0.252738	0.0384603	C8A, C8B, C3	101	42	13528	9.56719	1	0.31132	47.6468
GOTERM_BP_FAT	GO:0002541~activation of plasma proteins involved in acute inflammatory response	3	0.252738	0.040146	C8A, C8B, C3	101	43	13528	9.34469	1	0.317488	49.1409
GOTERM_BP_FAT	GO:0016485~protein processing	4	0.336984	0.0501368	C8A, C8B, C3, DNER	101	112	13528	4.78359	1	0.362319	57.2056
GOTERM_BP_FAT	GO:0016064~immunoglobulin mediated immune response	3	0.252738	0.0604044	C8A, C8B, C3	101	54	13528	7.44114	1	0.40691	64.2315
GOTERM_BP_FAT	GO:0051604~protein maturation	4	0.336984	0.061661	C8A, C8B, C3, DNER	101	122	13528	4.39149	1	0.409856	65.0127
GOTERM_BP_FAT	GO:0019724~B cell mediated immunity	3	0.252738	0.0643977	C8A, C8B, C3	101	56	13528	7.17539	1	0.41666	66.659
SP_PIR_KEYWORDS	innate immunity	3	0.252738	0.0829596	C8A, C8B, C3	119	78	19235	6.21687	1	0.513105	67.3255
GOTERM_BP_FAT	GO:0050778~positive regulation of immune response	4	0.336984	0.0923078	C8A, C8B, C3, IL1B	101	145	13528	3.69491	1	0.516217	79.7723
GOTERM_BP_FAT	GO:0002253~activation of immune response	3	0.252738	0.153242	C8A, C8B, C3	101	94	13528	4.2747	1	0.679754	93.5737
KEGG_PATHWAY	hsa05322:Systemic lupus erythematosus	3	0.252738	0.247018	C8A, C8B, C3	50	99	5085	3.08182	1	0.855491	94.9085
SP_PIR_KEYWORDS	immune response	3	0.252738	0.400366	C8A, C8B, C3	119	224	19235	2.1648	1	0.910792	99.8647
Annotation Cluster 15	Enrichment Score: 1.6892485208856312
Category	Term	Count	%	PValue	Genes	List Total	Pop Hits	Pop Total	Fold Enrichment	Bonferroni	Benjamini	FDR
GOTERM_BP_FAT	GO:0009719~response to endogenous stimulus	12	1.01095	0.000195863	FOS, IL6, PTGS2, DUSP1, ADORA2A, NR4A2, IL1B, WFDC1, IGF2, NR4A3, MMP3, CCL5	101	405	13528	3.96861	0.242374	0.0069151	0.322702
GOTERM_BP_FAT	GO:0051384~response to glucocorticoid stimulus	6	0.505476	0.000274896	FOS, IL6, PTGS2, DUSP1, IL1B, CCL5	101	78	13528	10.3031	0.32266	0.00945698	0.452639
GOTERM_BP_FAT	GO:0031960~response to corticosteroid stimulus	6	0.505476	0.00041007	FOS, IL6, PTGS2, DUSP1, IL1B, CCL5	101	85	13528	9.45463	0.440767	0.0128323	0.674508
GOTERM_BP_FAT	GO:0009991~response to extracellular stimulus	8	0.673968	0.00121734	FOS, KYNU, PTGS2, DUSP1, MYOCD, NR4A2, IL1B, STC1	101	220	13528	4.87057	0.822008	0.0308948	1.98988
GOTERM_BP_FAT	GO:0007565~female pregnancy	6	0.505476	0.00132328	FOS, NLRP5, PTGS2, PAPPA, CRH, IL1B	101	110	13528	7.30585	0.84685	0.0323823	2.16129
KEGG_PATHWAY	hsa04620:Toll-like receptor signaling pathway	6	0.505476	0.00266948	FOS, CCL3, IL6, IL8, IL1B, CCL5	50	101	5085	6.04158	0.181661	0.0328611	2.76639
GOTERM_BP_FAT	GO:0034097~response to cytokine stimulus	5	0.42123	0.00276366	FOS, KYNU, PTGS2, MMP3, CCL5	101	79	13528	8.47725	0.980189	0.0537351	4.46391
GOTERM_BP_FAT	GO:0048545~response to steroid hormone stimulus	7	0.589722	0.00298791	FOS, IL6, PTGS2, DUSP1, IL1B, WFDC1, CCL5	101	192	13528	4.88325	0.985595	0.0571911	4.81778
GOTERM_BP_FAT	GO:0002237~response to molecule of bacterial origin	5	0.42123	0.00375559	FOS, IL6, PTGS2, IL1B, CCL5	101	86	13528	7.78724	0.995164	0.0668998	6.01993
GOTERM_BP_FAT	GO:0042493~response to drug	7	0.589722	0.00530644	FOS, PTGS2, TRPA1, IL1B, WFDC1, CCL5, MMP12	101	216	13528	4.34067	0.999468	0.0830093	8.40508
GOTERM_BP_FAT	GO:0009725~response to hormone stimulus	9	0.758214	0.00578832	FOS, IL6, PTGS2, DUSP1, IL1B, WFDC1, IGF2, NR4A3, CCL5	101	367	13528	3.28465	0.999732	0.086429	9.13454
GOTERM_BP_FAT	GO:0010033~response to organic substance	13	1.0952	0.00680223	IL6, KYNU, PTGS2, ADORA2A, NR4A2, IGF2, NR4A3, MMP3, CCL5, FOS, DUSP1, WFDC1, IL1B	101	721	13528	2.41502	0.999937	0.095838	10.6516
GOTERM_BP_FAT	GO:0006979~response to oxidative stress	6	0.505476	0.00735759	FOS, PTGS2, DUSP1, TRPA1, VNN1, CCL5	101	164	13528	4.90027	0.999971	0.102264	11.4724
GOTERM_BP_FAT	GO:0032355~response to estradiol stimulus	4	0.336984	0.00740028	PTGS2, DUSP1, IL1B, WFDC1	101	54	13528	9.92153	0.999973	0.101834	11.5352
GOTERM_BP_FAT	GO:0033273~response to vitamin	4	0.336984	0.0128117	KYNU, PTGS2, DUSP1, IL1B	101	66	13528	8.11761	1	0.149299	19.1659
GOTERM_BP_FAT	GO:0009617~response to bacterium	6	0.505476	0.0141919	FOS, IL6, PTGS2, IL1B, CCL5, DMBT1	101	193	13528	4.16396	1	0.161484	21.0107
GOTERM_BP_FAT	GO:0032496~response to lipopolysaccharide	4	0.336984	0.0193255	FOS, PTGS2, IL1B, CCL5	101	77	13528	6.95795	1	0.19161	27.531
GOTERM_BP_FAT	GO:0007584~response to nutrient	5	0.42123	0.0200654	KYNU, PTGS2, DUSP1, IL1B, STC1	101	140	13528	4.78359	1	0.19688	28.428
GOTERM_BP_FAT	GO:0043627~response to estrogen stimulus	4	0.336984	0.0427671	PTGS2, DUSP1, IL1B, WFDC1	101	105	13528	5.1025	1	0.327679	51.3848
GOTERM_BP_FAT	GO:0007611~learning or memory	4	0.336984	0.0490482	FOS, PTGS2, CRH, IL1B	101	111	13528	4.82669	1	0.359431	56.3892
GOTERM_BP_FAT	GO:0031667~response to nutrient levels	5	0.42123	0.0582237	KYNU, PTGS2, DUSP1, IL1B, STC1	101	197	13528	3.39951	1	0.398901	62.8368
GOTERM_BP_FAT	GO:0014070~response to organic cyclic substance	4	0.336984	0.0604571	FOS, PTGS2, ADORA2A, IL1B	101	121	13528	4.42779	1	0.405363	64.2646
GOTERM_BP_FAT	GO:0010035~response to inorganic substance	5	0.42123	0.0654365	FOS, PTGS2, DUSP1, TRPA1, NR4A2	101	205	13528	3.26684	1	0.418293	67.2646
KEGG_PATHWAY	hsa04623:Cytosolic DNA-sensing pathway	3	0.252738	0.0978955	IL6, IL1B, CCL5	50	55	5085	5.54727	0.999559	0.57622	66.0829
GOTERM_BP_FAT	GO:0000302~response to reactive oxygen species	3	0.252738	0.106196	FOS, DUSP1, TRPA1	101	75	13528	5.35762	1	0.557722	84.3161
GOTERM_BP_FAT	GO:0009266~response to temperature stimulus	3	0.252738	0.125496	FOS, TRPA1, IL1B	101	83	13528	4.84123	1	0.61146	89.06
GOTERM_BP_FAT	GO:0007568~aging	3	0.252738	0.195392	FOS, IL1B, CCL5	101	110	13528	3.65293	1	0.758193	97.2327
GOTERM_BP_FAT	GO:0050890~cognition	8	0.673968	0.511953	OR2B6, FOS, PTGS2, ADORA2A, TRPA1, CRH, IL1B, GJB2	101	909	13528	1.1788	1	0.9721	99.9993
GOTERM_BP_FAT	GO:0009628~response to abiotic stimulus	4	0.336984	0.514388	FOS, DUSP1, TRPA1, IL1B	101	368	13528	1.45588	1	0.972442	99.9993
GOTERM_BP_FAT	GO:0050877~neurological system process	10	0.84246	0.543341	OR2B6, FOS, PTGS2, SYT5, ADORA2A, TRPA1, CRH, IL1B, NR4A3, GJB2	101	1210	13528	1.10695	1	0.978574	99.9998
KEGG_PATHWAY	hsa05200:Pathways in cancer	4	0.336984	0.621194	FOS, IL6, PTGS2, IL8	50	328	5085	1.24024	1	0.997682	99.9962
KEGG_PATHWAY	hsa04010:MAPK signaling pathway	3	0.252738	0.737091	FOS, DUSP1, IL1B	50	267	5085	1.1427	1	0.999551	99.9999
GOTERM_BP_FAT	GO:0007600~sensory perception	4	0.336984	0.943481	OR2B6, ADORA2A, TRPA1, GJB2	101	810	13528	0.661435	1	0.999996	100
Annotation Cluster 16	Enrichment Score: 1.627817979892692
Category	Term	Count	%	PValue	Genes	List Total	Pop Hits	Pop Total	Fold Enrichment	Bonferroni	Benjamini	FDR
GOTERM_BP_FAT	GO:0042981~regulation of apoptosis	15	1.26369	0.00230213	CSF2, IL6, PTGS2, ADORA2A, NR4A2, TNFSF14, TNFRSF8, PF4, IGF2, SLAMF7, DUSP1, SERPINB2, CRH, IL1B, VNN1	101	804	13528	2.49889	0.961837	0.0482787	3.7317
GOTERM_BP_FAT	GO:0043067~regulation of programmed cell death	15	1.26369	0.00252119	CSF2, IL6, PTGS2, ADORA2A, NR4A2, TNFSF14, TNFRSF8, PF4, IGF2, SLAMF7, DUSP1, SERPINB2, CRH, IL1B, VNN1	101	812	13528	2.47427	0.972042	0.0505203	4.07989
GOTERM_BP_FAT	GO:0010941~regulation of cell death	15	1.26369	0.00260767	CSF2, IL6, PTGS2, ADORA2A, NR4A2, TNFSF14, TNFRSF8, PF4, IGF2, SLAMF7, DUSP1, SERPINB2, CRH, IL1B, VNN1	101	815	13528	2.46516	0.975274	0.0514831	4.21703
GOTERM_BP_FAT	GO:0043066~negative regulation of apoptosis	9	0.758214	0.00467649	CSF2, IL6, ADORA2A, NR4A2, SERPINB2, VNN1, IL1B, IGF2, PF4	101	354	13528	3.40527	0.998696	0.0778078	7.44318
GOTERM_BP_FAT	GO:0043069~negative regulation of programmed cell death	9	0.758214	0.00508267	CSF2, IL6, ADORA2A, NR4A2, SERPINB2, VNN1, IL1B, IGF2, PF4	101	359	13528	3.35784	0.999269	0.0823676	8.06448
GOTERM_BP_FAT	GO:0060548~negative regulation of cell death	9	0.758214	0.00516706	CSF2, IL6, ADORA2A, NR4A2, SERPINB2, VNN1, IL1B, IGF2, PF4	101	360	13528	3.34851	0.999351	0.0827372	8.19307
GOTERM_BP_FAT	GO:0051094~positive regulation of developmental process	7	0.589722	0.0170413	CSF2, IL6, VNN1, IL1B, IGF2, PF4, CCL5	101	278	13528	3.3726	1	0.182322	24.6948
GOTERM_BP_FAT	GO:0044057~regulation of system process	7	0.589722	0.0269747	ARC, PTGS2, MYOCD, ADORA2A, CRH, IL1B, IGF2	101	309	13528	3.03425	1	0.240283	36.315
GOTERM_BP_FAT	GO:0007613~memory	3	0.252738	0.0335738	PTGS2, CRH, IL1B	101	39	13528	10.3031	1	0.285412	43.0794
GOTERM_BP_FAT	GO:0043065~positive regulation of apoptosis	8	0.673968	0.0400237	PTGS2, DUSP1, ADORA2A, CRH, TNFSF14, TNFRSF8, IL1B, SLAMF7	101	430	13528	2.49192	1	0.318398	49.0339
GOTERM_BP_FAT	GO:0043068~positive regulation of programmed cell death	8	0.673968	0.0412998	PTGS2, DUSP1, ADORA2A, CRH, TNFSF14, TNFRSF8, IL1B, SLAMF7	101	433	13528	2.47465	1	0.323362	50.1404
GOTERM_BP_FAT	GO:0010942~positive regulation of cell death	8	0.673968	0.0421651	PTGS2, DUSP1, ADORA2A, CRH, TNFSF14, TNFRSF8, IL1B, SLAMF7	101	435	13528	2.46328	1	0.325534	50.8778
GOTERM_BP_FAT	GO:0007611~learning or memory	4	0.336984	0.0490482	FOS, PTGS2, CRH, IL1B	101	111	13528	4.82669	1	0.359431	56.3892
GOTERM_BP_FAT	GO:0006917~induction of apoptosis	4	0.336984	0.422725	ADORA2A, CRH, TNFSF14, SLAMF7	101	320	13528	1.67426	1	0.947025	99.9884
GOTERM_BP_FAT	GO:0012502~induction of programmed cell death	4	0.336984	0.424698	ADORA2A, CRH, TNFSF14, SLAMF7	101	321	13528	1.66904	1	0.947405	99.9891
GOTERM_BP_FAT	GO:0050890~cognition	8	0.673968	0.511953	OR2B6, FOS, PTGS2, ADORA2A, TRPA1, CRH, IL1B, GJB2	101	909	13528	1.1788	1	0.9721	99.9993
Annotation Cluster 17	Enrichment Score: 1.5791953192549013
Category	Term	Count	%	PValue	Genes	List Total	Pop Hits	Pop Total	Fold Enrichment	Bonferroni	Benjamini	FDR
BIOCARTA	h_inflamPathway:Cytokines and Inflammatory Response	6	0.505476	6.9247e-06	CSF3, CSF2, IL6, IL8, IL13, IL11	18	26	1437	18.4231	0.000436163	0.000436163	0.00701142
BIOCARTA	h_erythPathway:Erythrocyte Differentiation Pathway	5	0.42123	9.007e-06	CSF3, CSF2, CCL3, IL6, IL11	18	13	1437	30.7051	0.000567283	0.000283682	0.0091197
BIOCARTA	h_stemPathway:Regulation of hematopoiesis by cytokines	5	0.42123	1.69459e-05	CSF3, CSF2, IL6, IL8, IL11	18	15	1437	26.6111	0.00106703	0.000355803	0.0171573
SP_PIR_KEYWORDS	macrophage	4	0.336984	4.75543e-05	CSF3, CSF2, IL6, IL1B	119	12	19235	53.8796	0.0113954	0.00114543	0.0614037
GOTERM_BP_FAT	GO:0051046~regulation of secretion	9	0.758214	0.000123658	IL6, SAA2, ADORA2A, SAA1, CRH, IL1B, IL13, IGF2, IL11	101	202	13528	5.96765	0.16074	0.00460081	0.203852
SP_PIR_KEYWORDS	pharmaceutical	5	0.42123	0.000151151	CSF3, CSF2, CXCL2, IGF2, IL11	119	44	19235	18.368	0.0357745	0.00330635	0.195051
INTERPRO	IPR012351:Four-helical cytokine, core	5	0.42123	0.000229016	CSF3, CSF2, IL6, IL13, IL24	110	46	16659	16.4615	0.0616888	0.012654	0.302055
SP_PIR_KEYWORDS	immunoregulation	3	0.252738	0.000550812	IL6, IL1B, IL11	119	6	19235	80.8193	0.124344	0.0110042	0.709098
PIR_SUPERFAMILY	PIRSF001719:fos transforming protein	3	0.252738	0.000866971	FOS, ATF3, FOSB	71	5	7396	62.5014	0.0597238	0.020318	0.896195
GOTERM_MF_FAT	GO:0008083~growth factor activity	7	0.589722	0.000874218	CXCL1, CSF3, CSF2, IL6, IL1B, IGF2, IL11	91	161	12983	6.20306	0.190755	0.0515378	1.12401
INTERPRO	IPR000837:Fos transforming protein	3	0.252738	0.00115762	FOS, ATF3, FOSB	110	8	16659	56.792	0.275306	0.0394514	1.5182
SP_PIR_KEYWORDS	growth factor	6	0.505476	0.00128424	CXCL1, CSF3, CSF2, IL6, IGF2, IL11	119	131	19235	7.4033	0.266334	0.0218786	1.6461
KEGG_PATHWAY	hsa04640:Hematopoietic cell lineage	6	0.505476	0.00130769	CSF3, CSF2, IL6, IL1B, ITGB3, IL11	50	86	5085	7.09535	0.0934789	0.0194368	1.36394
GOTERM_BP_FAT	GO:0031328~positive regulation of cellular biosynthetic process	14	1.17944	0.00156491	CSF2, IL6, ADORA2A, NR4A2, TNFRSF8, EHF, IGF2, NR4A3, IL11, HES1, FOS, MYOCD, IL1B, EBI3	101	685	13528	2.73747	0.891305	0.0357267	2.55117
GOTERM_BP_FAT	GO:0009891~positive regulation of biosynthetic process	14	1.17944	0.00178044	CSF2, IL6, ADORA2A, NR4A2, TNFRSF8, EHF, IGF2, NR4A3, IL11, HES1, FOS, MYOCD, IL1B, EBI3	101	695	13528	2.69808	0.919952	0.0392889	2.8977
GOTERM_BP_FAT	GO:0010647~positive regulation of cell communication	9	0.758214	0.0030066	CSF2, IL6, PTGS2, BST2, ADORA2A, IL1B, IGF2, RELN, IL11	101	329	13528	3.66403	0.985973	0.0567735	4.84722
GOTERM_BP_FAT	GO:0010557~positive regulation of macromolecule biosynthetic process	13	1.0952	0.0031459	CSF2, IL6, NR4A2, TNFRSF8, EHF, IGF2, NR4A3, IL11, HES1, FOS, MYOCD, IL1B, EBI3	101	654	13528	2.66243	0.988493	0.057793	5.06637
GOTERM_BP_FAT	GO:0010604~positive regulation of macromolecule metabolic process	15	1.26369	0.00409984	CSF2, IL6, NR4A2, TNFRSF8, PF4, EHF, IGF2, NR4A3, IL11, HES1, FOS, MYOCD, IL1B, PRDM1, EBI3	101	857	13528	2.34435	0.997037	0.0719165	6.55436
GOTERM_BP_FAT	GO:0001934~positive regulation of protein amino acid phosphorylation	5	0.42123	0.00424612	CSF2, IL6, IL1B, IGF2, IL11	101	89	13528	7.52475	0.997593	0.0734836	6.78058
GOTERM_BP_FAT	GO:0043066~negative regulation of apoptosis	9	0.758214	0.00467649	CSF2, IL6, ADORA2A, NR4A2, SERPINB2, VNN1, IL1B, IGF2, PF4	101	354	13528	3.40527	0.998696	0.0778078	7.44318
GOTERM_BP_FAT	GO:0050731~positive regulation of peptidyl-tyrosine phosphorylation	4	0.336984	0.00502108	CSF2, IL6, IGF2, IL11	101	47	13528	11.3992	0.999202	0.0823482	7.97052
GOTERM_BP_FAT	GO:0043069~negative regulation of programmed cell death	9	0.758214	0.00508267	CSF2, IL6, ADORA2A, NR4A2, SERPINB2, VNN1, IL1B, IGF2, PF4	101	359	13528	3.35784	0.999269	0.0823676	8.06448
GOTERM_BP_FAT	GO:0060548~negative regulation of cell death	9	0.758214	0.00516706	CSF2, IL6, ADORA2A, NR4A2, SERPINB2, VNN1, IL1B, IGF2, PF4	101	360	13528	3.34851	0.999351	0.0827372	8.19307
GOTERM_BP_FAT	GO:0043410~positive regulation of MAPKKK cascade	4	0.336984	0.00532741	IL6, IL1B, IGF2, IL11	101	48	13528	11.1617	0.999484	0.0824174	8.43694
GOTERM_BP_FAT	GO:0042327~positive regulation of phosphorylation	5	0.42123	0.00576166	CSF2, IL6, IL1B, IGF2, IL11	101	97	13528	6.90415	0.999722	0.0869609	9.09434
GOTERM_BP_FAT	GO:0010562~positive regulation of phosphorus metabolic process	5	0.42123	0.00641213	CSF2, IL6, IL1B, IGF2, IL11	101	100	13528	6.69703	0.99989	0.0933632	10.0707
GOTERM_BP_FAT	GO:0045937~positive regulation of phosphate metabolic process	5	0.42123	0.00641213	CSF2, IL6, IL1B, IGF2, IL11	101	100	13528	6.69703	0.99989	0.0933632	10.0707
GOTERM_BP_FAT	GO:0051173~positive regulation of nitrogen compound metabolic process	12	1.01095	0.00790067	HES1, CSF2, FOS, IL6, MYOCD, ADORA2A, NR4A2, IL1B, EHF, IGF2, NR4A3, IL11	101	644	13528	2.49579	0.999987	0.106311	12.2683
GOTERM_BP_FAT	GO:0010740~positive regulation of protein kinase cascade	6	0.505476	0.00792662	CSF2, IL6, BST2, IL1B, IGF2, IL11	101	167	13528	4.81224	0.999987	0.105644	12.3061
GOTERM_BP_FAT	GO:0010628~positive regulation of gene expression	11	0.926706	0.0106636	HES1, CSF2, FOS, IL6, MYOCD, NR4A2, EHF, PF4, PRDM1, NR4A3, IL11	101	581	13528	2.53588	1	0.133519	16.214
BIOCARTA	h_il17Pathway:IL 17 Signaling Pathway	3	0.252738	0.0126402	CSF3, IL6, IL8	18	15	1437	15.9667	0.551302	0.181557	12.0854
GOTERM_BP_FAT	GO:0050730~regulation of peptidyl-tyrosine phosphorylation	4	0.336984	0.0138838	CSF2, IL6, IGF2, IL11	101	68	13528	7.87886	1	0.15952	20.6023
GOTERM_BP_FAT	GO:0019221~cytokine-mediated signaling pathway	4	0.336984	0.0150055	CSF3, IL6, IL1B, PF4	101	70	13528	7.65375	1	0.167324	22.0795
SP_PIR_KEYWORDS	monomer	3	0.252738	0.0154508	CSF3, CSF2, IGF2	119	31	19235	15.6425	0.976546	0.156822	18.2186
KEGG_PATHWAY	hsa04630:Jak-STAT signaling pathway	6	0.505476	0.0159726	CSF3, CSF2, IL6, IL13, IL24, IL11	50	155	5085	3.93677	0.70109	0.158455	15.5479
GOTERM_BP_FAT	GO:0045935~positive regulation of nucleobase, nucleoside, nucleotide and nucleic acid metabolic process	11	0.926706	0.0168747	HES1, CSF2, FOS, IL6, MYOCD, ADORA2A, NR4A2, EHF, IGF2, NR4A3, IL11	101	624	13528	2.36113	1	0.182057	24.4839
GOTERM_BP_FAT	GO:0051094~positive regulation of developmental process	7	0.589722	0.0170413	CSF2, IL6, VNN1, IL1B, IGF2, PF4, CCL5	101	278	13528	3.3726	1	0.182322	24.6948
GOTERM_BP_FAT	GO:0051051~negative regulation of transport	5	0.42123	0.0178076	PTGS2, IL1B, IGF2, ITGB3, IL11	101	135	13528	4.96076	1	0.18562	25.6577
GOTERM_BP_FAT	GO:0009967~positive regulation of signal transduction	7	0.589722	0.0221054	CSF2, IL6, BST2, IL1B, IGF2, RELN, IL11	101	295	13528	3.17825	1	0.209134	30.8472
GOTERM_BP_FAT	GO:0045597~positive regulation of cell differentiation	6	0.505476	0.0273987	CSF2, IL6, VNN1, IGF2, PF4, CCL5	101	229	13528	3.50936	1	0.242115	36.7714
UP_SEQ_FEATURE	domain:Leucine-zipper	4	0.336984	0.0307286	FOS, ATF3, POU2F2, FOSB	119	110	19113	5.84049	1	0.662329	36.0955
GOTERM_BP_FAT	GO:0010627~regulation of protein kinase cascade	6	0.505476	0.0373012	CSF2, IL6, BST2, IL1B, IGF2, IL11	101	249	13528	3.22748	1	0.305084	46.5957
GOTERM_BP_FAT	GO:0001932~regulation of protein amino acid phosphorylation	5	0.42123	0.039324	CSF2, IL6, IL1B, IGF2, IL11	101	173	13528	3.87112	1	0.315442	48.4174
GOTERM_BP_FAT	GO:0043408~regulation of MAPKKK cascade	4	0.336984	0.0469067	IL6, IL1B, IGF2, IL11	101	109	13528	4.91525	1	0.350051	54.74
INTERPRO	IPR004827:Basic-leucine zipper (bZIP) transcription factor	3	0.252738	0.0470941	FOS, ATF3, FOSB	110	53	16659	8.57238	0.999999	0.616299	47.1192
GOTERM_BP_FAT	GO:0031401~positive regulation of protein modification process	5	0.42123	0.0498463	CSF2, IL6, IL1B, IGF2, IL11	101	187	13528	3.5813	1	0.362385	56.9892
BBID	7.IL17_hematopoesis	3	0.252738	0.0556902	CSF3, IL6, IL8	14	11	358	6.97403	0.81019	0.425302	38.3574
GOTERM_BP_FAT	GO:0045944~positive regulation of transcription from RNA polymerase II promoter	7	0.589722	0.0569045	HES1, FOS, IL6, MYOCD, NR4A2, NR4A3, IL11	101	371	13528	2.52718	1	0.395373	61.9684
GOTERM_BP_FAT	GO:0051048~negative regulation of secretion	3	0.252738	0.06239	IL1B, IGF2, IL11	101	55	13528	7.30585	1	0.411822	65.4586
GOTERM_BP_FAT	GO:0045893~positive regulation of transcription, DNA-dependent	8	0.673968	0.0631168	HES1, FOS, IL6, MYOCD, NR4A2, EHF, NR4A3, IL11	101	477	13528	2.24638	1	0.411948	65.8978
GOTERM_BP_FAT	GO:0051254~positive regulation of RNA metabolic process	8	0.673968	0.0653943	HES1, FOS, IL6, MYOCD, NR4A2, EHF, NR4A3, IL11	101	481	13528	2.2277	1	0.41987	67.2402
SMART	SM00338:BRLZ	3	0.252738	0.0675742	FOS, ATF3, FOSB	74	53	9079	6.94467	0.994739	0.730681	52.0155
UP_SEQ_FEATURE	DNA-binding region:Basic motif	4	0.336984	0.0778442	HES1, FOS, ATF3, FOSB	119	161	19113	3.9904	1	0.888375	68.736
GOTERM_BP_FAT	GO:0031668~cellular response to extracellular stimulus	3	0.252738	0.081203	FOS, MYOCD, NR4A2	101	64	13528	6.27847	1	0.477265	75.2777
GOTERM_MF_FAT	GO:0046983~protein dimerization activity	8	0.673968	0.0818534	FOS, KYNU, ATF3, ADORA2A, ROPN1B, NR4A2, FOSB, DPP4	91	542	12983	2.10584	1	0.821327	66.8367
GOTERM_BP_FAT	GO:0032270~positive regulation of cellular protein metabolic process	5	0.42123	0.0941368	CSF2, IL6, IL1B, IGF2, IL11	101	233	13528	2.87426	1	0.519765	80.4344
GOTERM_BP_FAT	GO:0051247~positive regulation of protein metabolic process	5	0.42123	0.105627	CSF2, IL6, IL1B, IGF2, IL11	101	243	13528	2.75598	1	0.557526	84.1505
UP_SEQ_FEATURE	glycosylation site:O-linked (GalNAc...)	3	0.252738	0.110703	CSF3, CSF2, IGF2	119	92	19113	5.23739	1	0.925513	81.4232
GOTERM_BP_FAT	GO:0045941~positive regulation of transcription	8	0.673968	0.123813	HES1, FOS, IL6, MYOCD, NR4A2, EHF, NR4A3, IL11	101	564	13528	1.89987	1	0.607989	88.7075
GOTERM_MF_FAT	GO:0043565~sequence-specific DNA binding	8	0.673968	0.127726	FOS, ATF3, ELF3, POU2F2, NR4A2, EHF, NR4A3, FOSB	91	607	12983	1.88033	1	0.840737	82.9009
GOTERM_BP_FAT	GO:0042325~regulation of phosphorylation	7	0.589722	0.130857	CSF2, IL6, ADORA2A, IL1B, IGF2, RELN, IL11	101	466	13528	2.01198	1	0.626119	90.1157
GOTERM_BP_FAT	GO:0043193~positive regulation of gene-specific transcription	3	0.252738	0.13544	HES1, IL6, MYOCD	101	87	13528	4.61864	1	0.637915	90.9415
GOTERM_BP_FAT	GO:0019220~regulation of phosphate metabolic process	7	0.589722	0.14953	CSF2, IL6, ADORA2A, IL1B, IGF2, RELN, IL11	101	485	13528	1.93316	1	0.673572	93.0928
GOTERM_BP_FAT	GO:0051174~regulation of phosphorus metabolic process	7	0.589722	0.14953	CSF2, IL6, ADORA2A, IL1B, IGF2, RELN, IL11	101	485	13528	1.93316	1	0.673572	93.0928
GOTERM_BP_FAT	GO:0030099~myeloid cell differentiation	3	0.252738	0.15067	CSF3, CSF2, IL11	101	93	13528	4.32066	1	0.674807	93.244
GOTERM_BP_FAT	GO:0006357~regulation of transcription from RNA polymerase II promoter	9	0.758214	0.169061	HES1, FOS, IL6, MYOCD, NR4A2, PRDM1, NR4A3, FOSB, IL11	101	727	13528	1.65814	1	0.711693	95.2922
GOTERM_BP_FAT	GO:0031399~regulation of protein modification process	5	0.42123	0.174463	CSF2, IL6, IL1B, IGF2, IL11	101	295	13528	2.27018	1	0.719022	95.7726
GOTERM_BP_FAT	GO:0006916~anti-apoptosis	4	0.336984	0.195488	CSF2, SERPINB2, VNN1, IL1B	101	206	13528	2.60079	1	0.7568	97.2381
GOTERM_BP_FAT	GO:0002521~leukocyte differentiation	3	0.252738	0.252486	CSF3, CSF2, IL11	101	131	13528	3.06734	1	0.832214	99.1785
GOTERM_BP_FAT	GO:0032268~regulation of cellular protein metabolic process	6	0.505476	0.273193	CSF2, IL6, IL1B, IGF2, ITGB3, IL11	101	474	13528	1.69545	1	0.848017	99.4832
SP_PIR_KEYWORDS	repressor	5	0.42123	0.277901	HES1, NFKBIZ, ATF3, ELF3, PRDM1	119	435	19235	1.85792	1	0.831928	98.5085
SP_PIR_KEYWORDS	DNA binding	4	0.336984	0.346785	FOS, ATF3, POU2F2, PRDM1	119	340	19235	1.90163	1	0.897783	99.5914
GOTERM_BP_FAT	GO:0051252~regulation of RNA metabolic process	16	1.34794	0.36128	NLRP5, IL6, ELF3, ADORA2A, NR4A2, EHF, IGF2, NR4A3, FOSB, IL11, HES1, FOS, ATF3, MYOCD, POU2F2, PRDM1	101	1813	13528	1.18205	1	0.918795	99.9387
GOTERM_MF_FAT	GO:0003700~transcription factor activity	9	0.758214	0.36373	FOS, ATF3, ELF3, POU2F2, NR4A2, EHF, PRDM1, NR4A3, FOSB	91	975	12983	1.31696	1	0.973936	99.7102
SP_PIR_KEYWORDS	activator	5	0.42123	0.395941	NFKBIZ, ELF3, MYOCD, DNER, POU2F2	119	520	19235	1.55422	1	0.911935	99.8513
GOTERM_BP_FAT	GO:0044093~positive regulation of molecular function	6	0.505476	0.437306	IL6, ADORA2A, NR4A2, IL1B, IGF2, RELN	101	586	13528	1.37141	1	0.951636	99.9924
GOTERM_BP_FAT	GO:0006355~regulation of transcription, DNA-dependent	15	1.26369	0.439282	IL6, ELF3, ADORA2A, NR4A2, EHF, IGF2, NR4A3, FOSB, IL11, HES1, FOS, ATF3, MYOCD, POU2F2, PRDM1	101	1773	13528	1.13317	1	0.951985	99.9929
GOTERM_BP_FAT	GO:0030097~hemopoiesis	3	0.252738	0.523284	CSF3, CSF2, IL11	101	236	13528	1.70263	1	0.974208	99.9995
GOTERM_BP_FAT	GO:0043085~positive regulation of catalytic activity	5	0.42123	0.539425	ADORA2A, NR4A2, IL1B, IGF2, RELN	101	520	13528	1.28789	1	0.977951	99.9997
GOTERM_MF_FAT	GO:0016563~transcription activator activity	4	0.336984	0.544399	ELF3, MYOCD, NR4A2, NR4A3	91	410	12983	1.39191	1	0.996865	99.9961
GOTERM_BP_FAT	GO:0048534~hemopoietic or lymphoid organ development	3	0.252738	0.575921	CSF3, CSF2, IL11	101	260	13528	1.54547	1	0.984214	99.9999
GOTERM_BP_FAT	GO:0002520~immune system development	3	0.252738	0.608626	CSF3, CSF2, IL11	101	276	13528	1.45588	1	0.988788	100
GOTERM_MF_FAT	GO:0030528~transcription regulator activity	11	0.926706	0.612216	HES1, FOS, ATF3, ELF3, MYOCD, POU2F2, NR4A2, EHF, PRDM1, NR4A3, FOSB	91	1512	12983	1.03795	1	0.99882	99.9995
SP_PIR_KEYWORDS	transcription regulation	11	0.926706	0.808685	HES1, FOS, NFKBIZ, ATF3, ELF3, MYOCD, POU2F2, NR4A2, EHF, PRDM1, NR4A3	119	2026	19235	0.877604	1	0.998385	100
SP_PIR_KEYWORDS	dna-binding	10	0.84246	0.820736	HES1, FOS, ATF3, ELF3, POU2F2, NR4A2, EHF, PRDM1, NR4A3, FOSB	119	1868	19235	0.865303	1	0.998606	100
GOTERM_BP_FAT	GO:0045449~regulation of transcription	17	1.43218	0.828243	NFKBIZ, IL6, ELF3, ADORA2A, NR4A2, EHF, IGF2, NR4A3, FOSB, IL11, HES1, FOS, ATF3, MYOCD, POU2F2, IL1B, PRDM1	101	2601	13528	0.875429	1	0.999647	100
SP_PIR_KEYWORDS	Transcription	10	0.84246	0.899979	HES1, NFKBIZ, ATF3, ELF3, MYOCD, POU2F2, NR4A2, EHF, PRDM1, NR4A3	119	2071	19235	0.780486	1	0.999747	100
GOTERM_BP_FAT	GO:0006350~transcription	10	0.84246	0.980497	HES1, NFKBIZ, ATF3, ELF3, MYOCD, POU2F2, NR4A2, EHF, PRDM1, NR4A3	101	2101	13528	0.637509	1	1	100
GOTERM_MF_FAT	GO:0003677~DNA binding	10	0.84246	0.98762	HES1, FOS, ATF3, ELF3, POU2F2, NR4A2, EHF, PRDM1, NR4A3, FOSB	91	2331	12983	0.612056	1	1	100
SP_PIR_KEYWORDS	nucleus	16	1.34794	0.997191	C15ORF48, NFKBIZ, NLRP5, ELF3, NR4A2, EHF, NR4A3, FOSB, HES1, FOS, OSR2, ATF3, MYOCD, POU2F2, PDE4DIP, PRDM1	119	4283	19235	0.603833	1	1	100
Annotation Cluster 18	Enrichment Score: 1.557193811991461
Category	Term	Count	%	PValue	Genes	List Total	Pop Hits	Pop Total	Fold Enrichment	Bonferroni	Benjamini	FDR
GOTERM_BP_FAT	GO:0002697~regulation of immune effector process	6	0.505476	0.000902306	IL6, C3, IL1B, IL13, IGF2, DPP4	101	101	13528	7.95687	0.721725	0.0242988	1.47852
GOTERM_BP_FAT	GO:0002706~regulation of lymphocyte mediated immunity	3	0.252738	0.0604044	C3, IL1B, DPP4	101	54	13528	7.44114	1	0.40691	64.2315
GOTERM_BP_FAT	GO:0002822~regulation of adaptive immune response based on somatic recombination of immune receptors built from immunoglobulin superfamily domains	3	0.252738	0.06239	C3, IL1B, DPP4	101	55	13528	7.30585	1	0.411822	65.4586
GOTERM_BP_FAT	GO:0002819~regulation of adaptive immune response	3	0.252738	0.0643977	C3, IL1B, DPP4	101	56	13528	7.17539	1	0.41666	66.659
GOTERM_BP_FAT	GO:0002703~regulation of leukocyte mediated immunity	3	0.252738	0.0747521	C3, IL1B, DPP4	101	61	13528	6.58724	1	0.455693	72.2523
Annotation Cluster 19	Enrichment Score: 1.4245742990908592
Category	Term	Count	%	PValue	Genes	List Total	Pop Hits	Pop Total	Fold Enrichment	Bonferroni	Benjamini	FDR
UP_SEQ_FEATURE	metal ion-binding site:Zinc 2; in inhibited form	3	0.252738	0.00164657	MMP7, MMP3, MMP12	119	10	19113	48.184	0.551812	0.181789	2.33657
UP_SEQ_FEATURE	metal ion-binding site:Calcium 2; via carbonyl oxygen	4	0.336984	0.00178283	SYT5, MMP7, MMP3, MMP12	119	39	19113	16.4732	0.580635	0.159537	2.52763
UP_SEQ_FEATURE	metal ion-binding site:Calcium 1	4	0.336984	0.00269481	SYT5, MMP7, MMP3, MMP12	119	45	19113	14.2768	0.731296	0.196698	3.7975
UP_SEQ_FEATURE	metal ion-binding site:Zinc 2; catalytic	3	0.252738	0.00327641	MMP7, MMP3, MMP12	119	14	19113	34.4172	0.797746	0.204129	4.59927
UP_SEQ_FEATURE	metal ion-binding site:Calcium 2	4	0.336984	0.00476461	SYT5, MMP7, MMP3, MMP12	119	55	19113	11.681	0.902306	0.252289	6.62267
INTERPRO	IPR002477:Peptidoglycan binding-like	3	0.252738	0.00746319	MMP7, MMP3, MMP12	110	20	16659	22.7168	0.875388	0.206573	9.42043
SP_PIR_KEYWORDS	metalloproteinase	3	0.252738	0.00942997	MMP7, MMP3, MMP12	119	24	19235	20.2048	0.898064	0.119139	11.5184
UP_SEQ_FEATURE	metal ion-binding site:Zinc 1	4	0.336984	0.0108187	MMP7, RELN, MMP3, MMP12	119	74	19113	8.68181	0.994995	0.444897	14.4494
UP_SEQ_FEATURE	metal ion-binding site:Calcium 3	3	0.252738	0.0146869	SYT5, MMP3, MMP12	119	30	19113	16.0613	0.999258	0.480585	19.1259
INTERPRO	IPR006026:Peptidase, metallopeptidases	3	0.252738	0.0153499	MMP7, MMP3, MMP12	110	29	16659	15.6668	0.986436	0.323581	18.479
SMART	SM00235:ZnMc	3	0.252738	0.0225066	MMP7, MMP3, MMP12	74	29	9079	12.692	0.818642	0.433962	21.2512
INTERPRO	IPR006025:Peptidase M, neutral zinc metallopeptidases, zinc-binding site	4	0.336984	0.0250974	PAPPA, MMP7, MMP3, MMP12	110	96	16659	6.31023	0.999146	0.445031	28.517
UP_SEQ_FEATURE	short sequence motif:Cysteine switch	3	0.252738	0.0289474	MMP7, MMP3, MMP12	119	43	19113	11.2056	0.999999	0.667268	34.3898
INTERPRO	IPR001818:Peptidase M10A and M12B, matrixin and adamalysin	3	0.252738	0.0321821	MMP7, MMP3, MMP12	110	43	16659	10.566	0.999888	0.503176	35.0818
SP_PIR_KEYWORDS	zymogen	5	0.42123	0.038171	IDS, PAPPA, MMP7, MMP3, MMP12	119	206	19235	3.92327	0.999916	0.334887	39.5088
SP_PIR_KEYWORDS	extracellular matrix	5	0.42123	0.0612125	FREM3, MMP7, RELN, MMP3, MMP12	119	241	19235	3.3535	1	0.430967	55.7738
SP_PIR_KEYWORDS	metalloprotease	4	0.336984	0.0659777	PAPPA, MMP7, MMP3, MMP12	119	151	19235	4.28182	1	0.444274	58.5873
UP_SEQ_FEATURE	propeptide:Activation peptide	3	0.252738	0.0748403	MMP7, MMP3, MMP12	119	73	19113	6.60055	1	0.906304	67.2426
GOTERM_MF_FAT	GO:0070011~peptidase activity, acting on L-amino acid peptides	8	0.673968	0.0862469	PAPPA, MMP7, SERPINB2, RELN, MMP3, HPR, DPP4, MMP12	91	549	12983	2.07898	1	0.813442	68.8302
GOTERM_MF_FAT	GO:0008233~peptidase activity	8	0.673968	0.103027	PAPPA, MMP7, SERPINB2, RELN, MMP3, HPR, DPP4, MMP12	91	574	12983	1.98844	1	0.847329	75.47
GOTERM_MF_FAT	GO:0004175~endopeptidase activity	6	0.505476	0.118886	MMP7, SERPINB2, MMP3, HPR, DPP4, MMP12	91	375	12983	2.28273	1	0.852563	80.521
GOTERM_MF_FAT	GO:0008236~serine-type peptidase activity	4	0.336984	0.126167	SERPINB2, RELN, HPR, DPP4	91	178	12983	3.20607	1	0.853373	82.5019
GOTERM_MF_FAT	GO:0017171~serine hydrolase activity	4	0.336984	0.129257	SERPINB2, RELN, HPR, DPP4	91	180	12983	3.17045	1	0.828451	83.2848
GOTERM_MF_FAT	GO:0008237~metallopeptidase activity	4	0.336984	0.133942	PAPPA, MMP7, MMP3, MMP12	91	183	12983	3.11848	1	0.80932	84.4106
SP_PIR_KEYWORDS	hydrolase	14	1.17944	0.157251	KYNU, C3, MMP7, MMP3, AMPD3, MMP12, IDS, DUSP1, PAPPA, VNN1, ENTPD3, RELN, DPP4, NEU4	119	1555	19235	1.45527	1	0.67188	89.0273
GOTERM_MF_FAT	GO:0004222~metalloendopeptidase activity	3	0.252738	0.162366	MMP7, MMP3, MMP12	91	104	12983	4.11549	1	0.857572	89.8722
SP_PIR_KEYWORDS	Protease	6	0.505476	0.176833	PAPPA, MMP7, RELN, MMP3, DPP4, MMP12	119	484	19235	2.00378	1	0.69956	91.9008
GOTERM_CC_FAT	GO:0005578~proteinaceous extracellular matrix	5	0.42123	0.198954	FREM3, MMP7, RELN, MMP3, MMP12	93	320	12782	2.14751	1	0.927565	92.7485
GOTERM_CC_FAT	GO:0031012~extracellular matrix	5	0.42123	0.236878	FREM3, MMP7, RELN, MMP3, MMP12	93	345	12782	1.9919	1	0.922633	95.9142
GOTERM_MF_FAT	GO:0004252~serine-type endopeptidase activity	3	0.252738	0.289288	SERPINB2, HPR, DPP4	91	154	12983	2.77929	1	0.947735	98.7888
GOTERM_BP_FAT	GO:0006508~proteolysis	10	0.84246	0.376904	C8A, C8B, C3, PAPPA, DNER, MMP7, MMP3, HPR, DPP4, MMP12	101	1054	13528	1.27078	1	0.927083	99.9593
Annotation Cluster 20	Enrichment Score: 1.3648493048077244
Category	Term	Count	%	PValue	Genes	List Total	Pop Hits	Pop Total	Fold Enrichment	Bonferroni	Benjamini	FDR
GOTERM_BP_FAT	GO:0051222~positive regulation of protein transport	8	0.673968	5.9019e-07	IL6, SAA2, ADORA2A, SAA1, TNFSF14, IL1B, IL13, IGF2	101	67	13528	15.9929	0.00083595	6.43287e-05	0.000973865
GOTERM_BP_FAT	GO:0051223~regulation of protein transport	8	0.673968	2.10443e-05	IL6, SAA2, ADORA2A, SAA1, TNFSF14, IL1B, IL13, IGF2	101	114	13528	9.39934	0.0293799	0.00102775	0.0347195
GOTERM_BP_FAT	GO:0070201~regulation of establishment of protein localization	8	0.673968	3.09621e-05	IL6, SAA2, ADORA2A, SAA1, TNFSF14, IL1B, IL13, IGF2	101	121	13528	8.85558	0.0429254	0.00141429	0.0510781
GOTERM_BP_FAT	GO:0032880~regulation of protein localization	8	0.673968	7.17359e-05	IL6, SAA2, ADORA2A, SAA1, TNFSF14, IL1B, IL13, IGF2	101	138	13528	7.76467	0.0966575	0.00290017	0.118305
GOTERM_BP_FAT	GO:0048585~negative regulation of response to stimulus	6	0.505476	0.000862631	SAA2, ADORA2A, SAA1, CRH, IL1B, IGF2	101	100	13528	8.03644	0.705618	0.0236928	1.41395
GOTERM_BP_FAT	GO:0010647~positive regulation of cell communication	9	0.758214	0.0030066	CSF2, IL6, PTGS2, BST2, ADORA2A, IL1B, IGF2, RELN, IL11	101	329	13528	3.66403	0.985973	0.0567735	4.84722
GOTERM_BP_FAT	GO:0009967~positive regulation of signal transduction	7	0.589722	0.0221054	CSF2, IL6, BST2, IL1B, IGF2, RELN, IL11	101	295	13528	3.17825	1	0.209134	30.8472
GOTERM_BP_FAT	GO:0044057~regulation of system process	7	0.589722	0.0269747	ARC, PTGS2, MYOCD, ADORA2A, CRH, IL1B, IGF2	101	309	13528	3.03425	1	0.240283	36.315
GOTERM_BP_FAT	GO:0042325~regulation of phosphorylation	7	0.589722	0.130857	CSF2, IL6, ADORA2A, IL1B, IGF2, RELN, IL11	101	466	13528	2.01198	1	0.626119	90.1157
GOTERM_BP_FAT	GO:0006469~negative regulation of protein kinase activity	3	0.252738	0.13544	ADORA2A, IL1B, IGF2	101	87	13528	4.61864	1	0.637915	90.9415
GOTERM_BP_FAT	GO:0033673~negative regulation of kinase activity	3	0.252738	0.143011	ADORA2A, IL1B, IGF2	101	90	13528	4.46469	1	0.657674	92.1652
GOTERM_BP_FAT	GO:0051174~regulation of phosphorus metabolic process	7	0.589722	0.14953	CSF2, IL6, ADORA2A, IL1B, IGF2, RELN, IL11	101	485	13528	1.93316	1	0.673572	93.0928
GOTERM_BP_FAT	GO:0019220~regulation of phosphate metabolic process	7	0.589722	0.14953	CSF2, IL6, ADORA2A, IL1B, IGF2, RELN, IL11	101	485	13528	1.93316	1	0.673572	93.0928
GOTERM_BP_FAT	GO:0051348~negative regulation of transferase activity	3	0.252738	0.15841	ADORA2A, IL1B, IGF2	101	96	13528	4.18564	1	0.69115	94.1912
GOTERM_BP_FAT	GO:0045860~positive regulation of protein kinase activity	4	0.336984	0.228095	ADORA2A, IL1B, IGF2, RELN	101	223	13528	2.40252	1	0.802742	98.6046
GOTERM_BP_FAT	GO:0033674~positive regulation of kinase activity	4	0.336984	0.243793	ADORA2A, IL1B, IGF2, RELN	101	231	13528	2.31932	1	0.822558	99.0058
GOTERM_BP_FAT	GO:0051347~positive regulation of transferase activity	4	0.336984	0.261658	ADORA2A, IL1B, IGF2, RELN	101	240	13528	2.23234	1	0.841947	99.3299
GOTERM_BP_FAT	GO:0016265~death	8	0.673968	0.287612	C8A, C8B, IL6, ADORA2A, NR4A2, IL1B, IGF2, IL24	101	724	13528	1.48001	1	0.862721	99.6287
GOTERM_BP_FAT	GO:0044093~positive regulation of molecular function	6	0.505476	0.437306	IL6, ADORA2A, NR4A2, IL1B, IGF2, RELN	101	586	13528	1.37141	1	0.951636	99.9924
GOTERM_BP_FAT	GO:0008219~cell death	7	0.589722	0.440765	C8A, C8B, IL6, ADORA2A, IL1B, IGF2, IL24	101	719	13528	1.30401	1	0.951574	99.9932
GOTERM_BP_FAT	GO:0045859~regulation of protein kinase activity	4	0.336984	0.471318	ADORA2A, IL1B, IGF2, RELN	101	345	13528	1.55293	1	0.960722	99.9973
GOTERM_BP_FAT	GO:0043549~regulation of kinase activity	4	0.336984	0.494008	ADORA2A, IL1B, IGF2, RELN	101	357	13528	1.50073	1	0.967388	99.9987
GOTERM_BP_FAT	GO:0051338~regulation of transferase activity	4	0.336984	0.521693	ADORA2A, IL1B, IGF2, RELN	101	372	13528	1.44022	1	0.974112	99.9995
GOTERM_BP_FAT	GO:0043085~positive regulation of catalytic activity	5	0.42123	0.539425	ADORA2A, NR4A2, IL1B, IGF2, RELN	101	520	13528	1.28789	1	0.977951	99.9997
GOTERM_BP_FAT	GO:0043086~negative regulation of catalytic activity	3	0.252738	0.610606	ADORA2A, IL1B, IGF2	101	277	13528	1.45062	1	0.98889	100
GOTERM_BP_FAT	GO:0044092~negative regulation of molecular function	3	0.252738	0.711234	ADORA2A, IL1B, IGF2	101	334	13528	1.20306	1	0.996942	100
GOTERM_BP_FAT	GO:0006915~apoptosis	4	0.336984	0.828157	IL6, ADORA2A, IL1B, IL24	101	602	13528	0.889971	1	0.999655	100
GOTERM_BP_FAT	GO:0012501~programmed cell death	4	0.336984	0.835727	IL6, ADORA2A, IL1B, IL24	101	611	13528	0.876861	1	0.999704	100
Annotation Cluster 21	Enrichment Score: 1.3075749189860149
Category	Term	Count	%	PValue	Genes	List Total	Pop Hits	Pop Total	Fold Enrichment	Bonferroni	Benjamini	FDR
GOTERM_BP_FAT	GO:0045321~leukocyte activation	8	0.673968	0.00209854	CSF2, BST2, IL8, TNFSF14, IGF2, SLAMF7, DPP4, IL11	101	242	13528	4.42779	0.949042	0.0447635	3.40704
GOTERM_BP_FAT	GO:0046649~lymphocyte activation	6	0.505476	0.0160063	BST2, TNFSF14, IGF2, SLAMF7, DPP4, IL11	101	199	13528	4.03841	1	0.174807	23.3757
GOTERM_BP_FAT	GO:0042110~T cell activation	3	0.252738	0.238796	TNFSF14, IGF2, DPP4	101	126	13528	3.18906	1	0.816541	98.8917
SP_PIR_KEYWORDS	Signal-anchor	3	0.252738	0.733609	BST2, TNFSF14, DPP4	119	421	19235	1.15182	1	0.995899	100
Annotation Cluster 22	Enrichment Score: 1.2287400099642674
Category	Term	Count	%	PValue	Genes	List Total	Pop Hits	Pop Total	Fold Enrichment	Bonferroni	Benjamini	FDR
UP_SEQ_FEATURE	domain:EGF-like 7	3	0.252738	0.0119941	DNER, RELN, MEGF10	119	27	19113	17.8459	0.997195	0.444364	15.8963
INTERPRO	IPR013032:EGF-like region, conserved site	7	0.589722	0.0125922	C8A, C8B, PTGS2, DNER, RELN, ITGB3, MEGF10	110	293	16659	3.61815	0.970485	0.296921	15.4114
UP_SEQ_FEATURE	domain:EGF-like 5	3	0.252738	0.0264966	DNER, RELN, MEGF10	119	41	19113	11.7522	0.999998	0.663724	31.9737
UP_SEQ_FEATURE	domain:EGF-like 6	3	0.252738	0.0289474	DNER, RELN, MEGF10	119	43	19113	11.2056	0.999999	0.667268	34.3898
UP_SEQ_FEATURE	domain:EGF-like 4	3	0.252738	0.0499333	DNER, RELN, MEGF10	119	58	19113	8.30759	1	0.810439	52.0447
SP_PIR_KEYWORDS	egf-like domain	5	0.42123	0.053321	C8A, C8B, DNER, RELN, MEGF10	119	230	19235	3.51388	0.999998	0.41035	50.7241
UP_SEQ_FEATURE	domain:EGF-like 3	3	0.252738	0.0784104	DNER, RELN, MEGF10	119	75	19113	6.42454	1	0.876678	69.0103
UP_SEQ_FEATURE	domain:EGF-like 2	3	0.252738	0.102819	DNER, RELN, MEGF10	119	88	19113	5.47546	1	0.919227	78.9154
INTERPRO	IPR000742:EGF-like, type 3	4	0.336984	0.134358	PTGS2, DNER, RELN, MEGF10	110	194	16659	3.12259	1	0.918483	85.1277
INTERPRO	IPR006210:EGF-like	4	0.336984	0.144884	PTGS2, DNER, RELN, MEGF10	110	201	16659	3.01384	1	0.92266	87.3467
UP_SEQ_FEATURE	domain:EGF-like 1	3	0.252738	0.169541	DNER, RELN, MEGF10	119	120	19113	4.01534	1	0.976942	93.0426
SMART	SM00181:EGF	4	0.336984	0.219257	PTGS2, DNER, RELN, MEGF10	74	201	9079	2.44158	1	0.975587	92.555
Annotation Cluster 23	Enrichment Score: 1.1871107300396364
Category	Term	Count	%	PValue	Genes	List Total	Pop Hits	Pop Total	Fold Enrichment	Bonferroni	Benjamini	FDR
GOTERM_MF_FAT	GO:0004866~endopeptidase inhibitor activity	5	0.42123	0.0181957	C3, SERPINB2, TNFSF14, WFDC1, SERPIND1	91	145	12983	4.91967	0.98825	0.426209	21.1274
GOTERM_MF_FAT	GO:0030414~peptidase inhibitor activity	5	0.42123	0.0216889	C3, SERPINB2, TNFSF14, WFDC1, SERPIND1	91	153	12983	4.66243	0.995041	0.445456	24.6784
SP_PIR_KEYWORDS	Serine protease inhibitor	3	0.252738	0.0866221	SERPINB2, WFDC1, SERPIND1	119	80	19235	6.06145	1	0.505588	68.9714
GOTERM_MF_FAT	GO:0004857~enzyme inhibitor activity	5	0.42123	0.117815	C3, SERPINB2, TNFSF14, WFDC1, SERPIND1	91	270	12983	2.64204	1	0.867658	80.2126
GOTERM_MF_FAT	GO:0004867~serine-type endopeptidase inhibitor activity	3	0.252738	0.133611	SERPINB2, WFDC1, SERPIND1	91	92	12983	4.65229	1	0.823669	84.3334
SP_PIR_KEYWORDS	protease inhibitor	3	0.252738	0.140106	SERPINB2, WFDC1, SERPIND1	119	107	19235	4.53192	1	0.635964	85.7672
Annotation Cluster 24	Enrichment Score: 1.0623138213790158
Category	Term	Count	%	PValue	Genes	List Total	Pop Hits	Pop Total	Fold Enrichment	Bonferroni	Benjamini	FDR
GOTERM_BP_FAT	GO:0007155~cell adhesion	10	0.84246	0.0739209	HES1, TNFAIP6, FREM3, ROPN1B, VNN1, RELN, ITGB3, SLAMF7, CCL5, MEGF10	101	700	13528	1.91344	1	0.455523	71.8381
GOTERM_BP_FAT	GO:0022610~biological adhesion	10	0.84246	0.0744375	HES1, TNFAIP6, FREM3, ROPN1B, VNN1, RELN, ITGB3, SLAMF7, CCL5, MEGF10	101	701	13528	1.91071	1	0.456076	72.0962
SP_PIR_KEYWORDS	cell adhesion	6	0.505476	0.118168	TNFAIP6, FREM3, RELN, ITGB3, MEGF10, DPP4	119	422	19235	2.29818	1	0.589907	80.2937
Annotation Cluster 25	Enrichment Score: 0.8534593428884203
Category	Term	Count	%	PValue	Genes	List Total	Pop Hits	Pop Total	Fold Enrichment	Bonferroni	Benjamini	FDR
GOTERM_BP_FAT	GO:0044057~regulation of system process	7	0.589722	0.0269747	ARC, PTGS2, MYOCD, ADORA2A, CRH, IL1B, IGF2	101	309	13528	3.03425	1	0.240283	36.315
GOTERM_BP_FAT	GO:0048167~regulation of synaptic plasticity	3	0.252738	0.081203	ARC, PTGS2, ADORA2A	101	64	13528	6.27847	1	0.477265	75.2777
GOTERM_BP_FAT	GO:0050804~regulation of synaptic transmission	3	0.252738	0.266198	ARC, PTGS2, ADORA2A	101	136	13528	2.95457	1	0.845307	99.3948
GOTERM_BP_FAT	GO:0051969~regulation of transmission of nerve impulse	3	0.252738	0.296347	ARC, PTGS2, ADORA2A	101	147	13528	2.73348	1	0.86903	99.6971
GOTERM_BP_FAT	GO:0031644~regulation of neurological system process	3	0.252738	0.312731	ARC, PTGS2, ADORA2A	101	153	13528	2.62629	1	0.883688	99.7947
Annotation Cluster 26	Enrichment Score: 0.7524532053761511
Category	Term	Count	%	PValue	Genes	List Total	Pop Hits	Pop Total	Fold Enrichment	Bonferroni	Benjamini	FDR
SP_PIR_KEYWORDS	calcium	12	1.01095	0.0104211	FREM3, IDS, S100A8, SYT5, DNER, MMP7, ENTPD3, RELN, MMP3, CASQ2, MMP12, GJB2	119	803	19235	2.41552	0.919914	0.11859	12.655
GOTERM_MF_FAT	GO:0005509~calcium ion binding	12	1.01095	0.0524146	PRRG4, FREM3, IDS, S100A8, SYT5, DNER, MMP7, ENTPD3, RELN, MMP3, CASQ2, MMP12	91	919	12983	1.86294	0.999998	0.694083	50.134
SP_PIR_KEYWORDS	extracellular matrix	5	0.42123	0.0612125	FREM3, MMP7, RELN, MMP3, MMP12	119	241	19235	3.3535	1	0.430967	55.7738
GOTERM_CC_FAT	GO:0005578~proteinaceous extracellular matrix	5	0.42123	0.198954	FREM3, MMP7, RELN, MMP3, MMP12	93	320	12782	2.14751	1	0.927565	92.7485
GOTERM_CC_FAT	GO:0031012~extracellular matrix	5	0.42123	0.236878	FREM3, MMP7, RELN, MMP3, MMP12	93	345	12782	1.9919	1	0.922633	95.9142
GOTERM_MF_FAT	GO:0046872~metal ion binding	26	2.1904	0.829424	CYP3A5, S100A8, PTGS2, SYT5, MMP7, RSAD2, MMP3, OSR2, PRRG4, IDS, PAPPA, DNER, CYP26B1, SLC22A4, SLC39A8, ENTPD3, MT1F, NR4A2, NR4A3, MMP12, CDC42BPG, TRIM36, FREM3, RELN, PRDM1, CASQ2	91	4140	12983	0.895997	1	0.999977	100
GOTERM_MF_FAT	GO:0043169~cation binding	26	2.1904	0.844345	CYP3A5, S100A8, PTGS2, SYT5, MMP7, RSAD2, MMP3, OSR2, PRRG4, IDS, PAPPA, DNER, CYP26B1, SLC22A4, SLC39A8, ENTPD3, MT1F, NR4A2, NR4A3, MMP12, CDC42BPG, TRIM36, FREM3, RELN, PRDM1, CASQ2	91	4179	12983	0.887635	1	0.999978	100
GOTERM_MF_FAT	GO:0043167~ion binding	26	2.1904	0.866155	CYP3A5, S100A8, PTGS2, SYT5, MMP7, RSAD2, MMP3, OSR2, PRRG4, IDS, PAPPA, DNER, CYP26B1, SLC22A4, SLC39A8, ENTPD3, MT1F, NR4A2, NR4A3, MMP12, CDC42BPG, TRIM36, FREM3, RELN, PRDM1, CASQ2	91	4241	12983	0.874659	1	0.999988	100
Annotation Cluster 27	Enrichment Score: 0.6476718714895471
Category	Term	Count	%	PValue	Genes	List Total	Pop Hits	Pop Total	Fold Enrichment	Bonferroni	Benjamini	FDR
GOTERM_BP_FAT	GO:0010001~glial cell differentiation	3	0.252738	0.0584413	ADORA2A, DNER, RELN	101	53	13528	7.58154	1	0.398251	62.9782
GOTERM_BP_FAT	GO:0042063~gliogenesis	3	0.252738	0.0833905	ADORA2A, DNER, RELN	101	65	13528	6.18187	1	0.484878	76.2313
SP_PIR_KEYWORDS	cell junction	6	0.505476	0.099211	ARC, GJB7, SYT5, ERC2, DPP4, GJB2	119	399	19235	2.43066	1	0.544745	74.0635
GOTERM_CC_FAT	GO:0043005~neuron projection	6	0.505476	0.100277	ARC, SYT5, ADORA2A, DNER, RELN, ERC2	93	342	12782	2.41124	1	0.811228	71.3462
GOTERM_CC_FAT	GO:0030425~dendrite	4	0.336984	0.112973	ARC, ADORA2A, DNER, RELN	93	163	12782	3.37278	1	0.817734	75.7797
GOTERM_BP_FAT	GO:0010324~membrane invagination	4	0.336984	0.222261	ARC, ADORA2A, DNER, MEGF10	101	220	13528	2.43528	1	0.797544	98.42
GOTERM_BP_FAT	GO:0006897~endocytosis	4	0.336984	0.222261	ARC, ADORA2A, DNER, MEGF10	101	220	13528	2.43528	1	0.797544	98.42
GOTERM_CC_FAT	GO:0044456~synapse part	4	0.336984	0.260673	ARC, SYT5, ADORA2A, ERC2	93	246	12782	2.23481	1	0.907686	97.191
GOTERM_BP_FAT	GO:0016044~membrane organization	5	0.42123	0.310926	ARC, ADORA2A, ROPN1B, DNER, MEGF10	101	381	13528	1.75775	1	0.882946	99.7856
GOTERM_CC_FAT	GO:0030054~cell junction	6	0.505476	0.316912	ARC, GJB7, SYT5, ERC2, DPP4, GJB2	93	518	12782	1.59198	1	0.914568	98.8981
GOTERM_CC_FAT	GO:0043025~cell soma	3	0.252738	0.341449	SYT5, ADORA2A, DNER	93	168	12782	2.4543	1	0.924144	99.2852
SP_PIR_KEYWORDS	synapse	3	0.252738	0.376468	ARC, SYT5, ERC2	119	213	19235	2.2766	1	0.90667	99.7759
GOTERM_CC_FAT	GO:0042995~cell projection	7	0.589722	0.386989	ARC, SYT5, ADORA2A, ROPN1B, DNER, RELN, ERC2	93	697	12782	1.38032	1	0.92375	99.6937
GOTERM_CC_FAT	GO:0005911~cell-cell junction	3	0.252738	0.398317	GJB7, DPP4, GJB2	93	190	12782	2.17012	1	0.916888	99.7544
GOTERM_CC_FAT	GO:0045202~synapse	4	0.336984	0.472726	ARC, SYT5, ADORA2A, ERC2	93	355	12782	1.54863	1	0.941584	99.9485
GOTERM_CC_FAT	GO:0005768~endosome	3	0.252738	0.6663	ARC, SYT5, DNER	93	315	12782	1.30896	1	0.975538	99.9998
Annotation Cluster 28	Enrichment Score: 0.6403218030272939
Category	Term	Count	%	PValue	Genes	List Total	Pop Hits	Pop Total	Fold Enrichment	Bonferroni	Benjamini	FDR
GOTERM_BP_FAT	GO:0019318~hexose metabolic process	4	0.336984	0.169619	ATF3, HK3, GFPT2, IGF2	101	192	13528	2.79043	1	0.711295	95.3441
GOTERM_BP_FAT	GO:0005996~monosaccharide metabolic process	4	0.336984	0.226147	ATF3, HK3, GFPT2, IGF2	101	222	13528	2.41334	1	0.801026	98.5453
GOTERM_BP_FAT	GO:0006006~glucose metabolic process	3	0.252738	0.312731	ATF3, HK3, IGF2	101	153	13528	2.62629	1	0.883688	99.7947
Annotation Cluster 29	Enrichment Score: 0.6364955640260013
Category	Term	Count	%	PValue	Genes	List Total	Pop Hits	Pop Total	Fold Enrichment	Bonferroni	Benjamini	FDR
GOTERM_CC_FAT	GO:0030141~secretory granule	5	0.42123	0.0408509	ARC, TRIM36, IL1B, PF4, ITGB3	93	180	12782	3.8178	0.997322	0.570911	38.942
GOTERM_CC_FAT	GO:0016023~cytoplasmic membrane-bounded vesicle	7	0.589722	0.204229	ARC, TRIM36, SYT5, IL1B, PF4, ITGB3, DMBT1	93	550	12782	1.74925	1	0.917529	93.2937
GOTERM_CC_FAT	GO:0031988~membrane-bounded vesicle	7	0.589722	0.224877	ARC, TRIM36, SYT5, IL1B, PF4, ITGB3, DMBT1	93	568	12782	1.69381	1	0.924508	95.086
GOTERM_CC_FAT	GO:0031410~cytoplasmic vesicle	7	0.589722	0.315818	ARC, TRIM36, SYT5, IL1B, PF4, ITGB3, DMBT1	93	642	12782	1.49858	1	0.932435	98.8771
GOTERM_CC_FAT	GO:0031982~vesicle	7	0.589722	0.351869	ARC, TRIM36, SYT5, IL1B, PF4, ITGB3, DMBT1	93	670	12782	1.43595	1	0.923145	99.4081
GOTERM_CC_FAT	GO:0044433~cytoplasmic vesicle part	3	0.252738	0.390683	PF4, ITGB3, DMBT1	93	187	12782	2.20493	1	0.918932	99.7149
SP_PIR_KEYWORDS	cytoplasmic vesicle	3	0.252738	0.430155	ARC, TRIM36, SYT5	119	238	19235	2.03746	1	0.922485	99.93
Annotation Cluster 30	Enrichment Score: 0.5996281025986692
Category	Term	Count	%	PValue	Genes	List Total	Pop Hits	Pop Total	Fold Enrichment	Bonferroni	Benjamini	FDR
GOTERM_BP_FAT	GO:0040012~regulation of locomotion	5	0.42123	0.0539458	IL6, IL8, ADORA2A, IGF2, ITGB3	101	192	13528	3.48804	1	0.380689	59.951
GOTERM_BP_FAT	GO:0009890~negative regulation of biosynthetic process	7	0.589722	0.249423	HES1, IL6, IGF2, PF4, ITGB3, PRDM1, FOSB	101	573	13528	1.63627	1	0.829263	99.1212
GOTERM_BP_FAT	GO:0032268~regulation of cellular protein metabolic process	6	0.505476	0.273193	CSF2, IL6, IL1B, IGF2, ITGB3, IL11	101	474	13528	1.69545	1	0.848017	99.4832
GOTERM_BP_FAT	GO:0030334~regulation of cell migration	3	0.252738	0.355975	IL6, IGF2, ITGB3	101	169	13528	2.37764	1	0.915772	99.9297
GOTERM_BP_FAT	GO:0051270~regulation of cell motion	3	0.252738	0.418916	IL6, IGF2, ITGB3	101	193	13528	2.08198	1	0.946923	99.9871
GOTERM_BP_FAT	GO:0010605~negative regulation of macromolecule metabolic process	7	0.589722	0.460598	HES1, IL6, IGF2, PF4, ITGB3, PRDM1, FOSB	101	734	13528	1.27736	1	0.95748	99.9962
Annotation Cluster 31	Enrichment Score: 0.5834762527516203
Category	Term	Count	%	PValue	Genes	List Total	Pop Hits	Pop Total	Fold Enrichment	Bonferroni	Benjamini	FDR
GOTERM_BP_FAT	GO:0048666~neuron development	6	0.505476	0.106303	HES1, IL6, ADORA2A, NR4A2, RTN4RL2, RELN	101	339	13528	2.37063	1	0.556264	84.3472
GOTERM_BP_FAT	GO:0031175~neuron projection development	5	0.42123	0.121471	IL6, ADORA2A, NR4A2, RTN4RL2, RELN	101	256	13528	2.61603	1	0.604189	88.1989
GOTERM_BP_FAT	GO:0048667~cell morphogenesis involved in neuron differentiation	4	0.336984	0.201156	HES1, NR4A2, RTN4RL2, RELN	101	209	13528	2.56346	1	0.766171	97.5423
GOTERM_BP_FAT	GO:0048812~neuron projection morphogenesis	4	0.336984	0.208775	ADORA2A, NR4A2, RTN4RL2, RELN	101	213	13528	2.51532	1	0.778711	97.9018
GOTERM_BP_FAT	GO:0030182~neuron differentiation	6	0.505476	0.22331	HES1, IL6, ADORA2A, NR4A2, RTN4RL2, RELN	101	438	13528	1.8348	1	0.797829	98.4548
GOTERM_BP_FAT	GO:0000902~cell morphogenesis	5	0.42123	0.269464	HES1, ADORA2A, NR4A2, RTN4RL2, RELN	101	356	13528	1.88119	1	0.846988	99.4377
GOTERM_BP_FAT	GO:0000904~cell morphogenesis involved in differentiation	4	0.336984	0.269655	HES1, NR4A2, RTN4RL2, RELN	101	244	13528	2.19575	1	0.846016	99.4401
GOTERM_BP_FAT	GO:0048858~cell projection morphogenesis	4	0.336984	0.271659	ADORA2A, NR4A2, RTN4RL2, RELN	101	245	13528	2.18679	1	0.847314	99.465
GOTERM_BP_FAT	GO:0030030~cell projection organization	5	0.42123	0.289255	IL6, ADORA2A, NR4A2, RTN4RL2, RELN	101	368	13528	1.81985	1	0.863447	99.6426
GOTERM_BP_FAT	GO:0032990~cell part morphogenesis	4	0.336984	0.293804	ADORA2A, NR4A2, RTN4RL2, RELN	101	256	13528	2.09282	1	0.867367	99.6785
GOTERM_BP_FAT	GO:0032989~cellular component morphogenesis	5	0.42123	0.337814	HES1, ADORA2A, NR4A2, RTN4RL2, RELN	101	397	13528	1.68691	1	0.902421	99.8888
GOTERM_BP_FAT	GO:0007409~axonogenesis	3	0.252738	0.418916	NR4A2, RTN4RL2, RELN	101	193	13528	2.08198	1	0.946923	99.9871
GOTERM_BP_FAT	GO:0044093~positive regulation of molecular function	6	0.505476	0.437306	IL6, ADORA2A, NR4A2, IL1B, IGF2, RELN	101	586	13528	1.37141	1	0.951636	99.9924
GOTERM_BP_FAT	GO:0043085~positive regulation of catalytic activity	5	0.42123	0.539425	ADORA2A, NR4A2, IL1B, IGF2, RELN	101	520	13528	1.28789	1	0.977951	99.9997
Annotation Cluster 32	Enrichment Score: 0.5644180414441735
Category	Term	Count	%	PValue	Genes	List Total	Pop Hits	Pop Total	Fold Enrichment	Bonferroni	Benjamini	FDR
GOTERM_BP_FAT	GO:0001503~ossification	3	0.252738	0.208862	PTGS2, STC1, IGF2	101	115	13528	3.4941	1	0.777354	97.9056
GOTERM_BP_FAT	GO:0060348~bone development	3	0.252738	0.230602	PTGS2, STC1, IGF2	101	123	13528	3.26684	1	0.805319	98.6775
GOTERM_BP_FAT	GO:0001501~skeletal system development	4	0.336984	0.420749	OSR2, PTGS2, STC1, IGF2	101	319	13528	1.67951	1	0.947233	99.9878
Annotation Cluster 33	Enrichment Score: 0.5463328477643136
Category	Term	Count	%	PValue	Genes	List Total	Pop Hits	Pop Total	Fold Enrichment	Bonferroni	Benjamini	FDR
GOTERM_CC_FAT	GO:0000267~cell fraction	13	1.0952	0.0874736	CYP3A5, CCL3, KYNU, PTGS2, ADORA2A, CXCL2, IL13, CCL5, FOS, CYP26B1, CRH, ERC2, DPP4	93	1083	12782	1.6498	0.999998	0.80305	66.1336
UP_SEQ_FEATURE	metal ion-binding site:Iron (heme axial ligand)	3	0.252738	0.122813	CYP3A5, PTGS2, CYP26B1	119	98	19113	4.91674	1	0.937621	84.7405
SP_PIR_KEYWORDS	microsome	3	0.252738	0.138014	CYP3A5, PTGS2, CYP26B1	119	106	19235	4.57468	1	0.640356	85.3134
SP_PIR_KEYWORDS	heme	3	0.252738	0.170053	CYP3A5, PTGS2, CYP26B1	119	121	19235	4.00757	1	0.693374	90.9956
GOTERM_MF_FAT	GO:0009055~electron carrier activity	4	0.336984	0.197766	CYP3A5, AKR1B1, CYP26B1, SMOX	91	221	12983	2.58227	1	0.881522	94.2038
GOTERM_MF_FAT	GO:0020037~heme binding	3	0.252738	0.204718	CYP3A5, PTGS2, CYP26B1	91	121	12983	3.53728	1	0.881401	94.8205
GOTERM_MF_FAT	GO:0046906~tetrapyrrole binding	3	0.252738	0.225066	CYP3A5, PTGS2, CYP26B1	91	129	12983	3.31791	1	0.898262	96.2949
GOTERM_CC_FAT	GO:0044432~endoplasmic reticulum part	5	0.42123	0.239988	CYP3A5, PTGS2, CYP26B1, IGF2, CASQ2	93	347	12782	1.98042	1	0.912445	96.1068
GOTERM_CC_FAT	GO:0005783~endoplasmic reticulum	10	0.84246	0.253014	CYP3A5, PTGS2, IDS, PAPPA, CYP26B1, RSAD2, ELOVL7, IGF2, CASQ2, DPP4	93	960	12782	1.43168	1	0.912545	96.8268
SP_PIR_KEYWORDS	iron	4	0.336984	0.25487	CYP3A5, PTGS2, CYP26B1, RSAD2	119	285	19235	2.26861	1	0.822592	97.7626
GOTERM_CC_FAT	GO:0019898~extrinsic to membrane	6	0.505476	0.283049	GNA14, CYP3A5, PTGS2, DAPP1, CYP26B1, NEU4	93	494	12782	1.66932	1	0.916829	98.0471
GOTERM_MF_FAT	GO:0005506~iron ion binding	4	0.336984	0.36037	CYP3A5, PTGS2, CYP26B1, RSAD2	91	308	12983	1.85286	1	0.975983	99.6897
SP_PIR_KEYWORDS	endoplasmic reticulum	6	0.505476	0.445378	CYP3A5, PTGS2, PAPPA, CYP26B1, RSAD2, ELOVL7	119	713	19235	1.36021	1	0.927977	99.9506
SP_PIR_KEYWORDS	oxidoreductase	5	0.42123	0.453757	CYP3A5, PTGS2, AKR1B1, CYP26B1, SMOX	119	562	19235	1.43807	1	0.929324	99.9594
GOTERM_CC_FAT	GO:0005792~microsome	3	0.252738	0.511389	CYP3A5, PTGS2, CYP26B1	93	237	12782	1.73976	1	0.94977	99.9791
GOTERM_CC_FAT	GO:0042598~vesicular fraction	3	0.252738	0.527037	CYP3A5, PTGS2, CYP26B1	93	244	12782	1.68985	1	0.947836	99.9858
GOTERM_CC_FAT	GO:0005624~membrane fraction	7	0.589722	0.530387	FOS, CYP3A5, PTGS2, ADORA2A, CYP26B1, ERC2, DPP4	93	809	12782	1.18923	1	0.945022	99.9869
GOTERM_CC_FAT	GO:0005626~insoluble fraction	7	0.589722	0.566763	FOS, CYP3A5, PTGS2, ADORA2A, CYP26B1, ERC2, DPP4	93	839	12782	1.14671	1	0.956096	99.995
GOTERM_BP_FAT	GO:0055114~oxidation reduction	5	0.42123	0.701499	CYP3A5, PTGS2, AKR1B1, CYP26B1, SMOX	101	639	13528	1.04805	1	0.996561	100
Annotation Cluster 34	Enrichment Score: 0.4801329825208016
Category	Term	Count	%	PValue	Genes	List Total	Pop Hits	Pop Total	Fold Enrichment	Bonferroni	Benjamini	FDR
GOTERM_MF_FAT	GO:0046983~protein dimerization activity	8	0.673968	0.0818534	FOS, KYNU, ATF3, ADORA2A, ROPN1B, NR4A2, FOSB, DPP4	91	542	12983	2.10584	1	0.821327	66.8367
GOTERM_MF_FAT	GO:0042802~identical protein binding	5	0.42123	0.654003	KYNU, ATF3, ROPN1B, ITGB3, DPP4	91	640	12983	1.11461	1	0.999203	99.9999
GOTERM_MF_FAT	GO:0042803~protein homodimerization activity	3	0.252738	0.677617	KYNU, ROPN1B, DPP4	91	334	12983	1.28147	1	0.999391	100
Annotation Cluster 35	Enrichment Score: 0.39278210430804655
Category	Term	Count	%	PValue	Genes	List Total	Pop Hits	Pop Total	Fold Enrichment	Bonferroni	Benjamini	FDR
SP_PIR_KEYWORDS	gpi-anchor	3	0.252738	0.180998	BST2, VNN1, RTN4RL2	119	126	19235	3.84854	1	0.699708	92.4144
UP_SEQ_FEATURE	propeptide:Removed in mature form	3	0.252738	0.41421	BST2, VNN1, RTN4RL2	119	229	19113	2.10411	1	0.999935	99.9535
GOTERM_CC_FAT	GO:0031225~anchored to membrane	3	0.252738	0.472032	BST2, VNN1, RTN4RL2	93	220	12782	1.87419	1	0.946376	99.9477
SP_PIR_KEYWORDS	lipoprotein	4	0.336984	0.758589	BST2, VNN1, IL1B, RTN4RL2	119	642	19235	1.00709	1	0.996989	100
Annotation Cluster 36	Enrichment Score: 0.37917669813076665
Category	Term	Count	%	PValue	Genes	List Total	Pop Hits	Pop Total	Fold Enrichment	Bonferroni	Benjamini	FDR
GOTERM_BP_FAT	GO:0009165~nucleotide biosynthetic process	3	0.252738	0.40085	KYNU, ADORA2A, AMPD3	101	186	13528	2.16033	1	0.938025	99.9787
GOTERM_BP_FAT	GO:0034404~nucleobase, nucleoside and nucleotide biosynthetic process	3	0.252738	0.418916	KYNU, ADORA2A, AMPD3	101	193	13528	2.08198	1	0.946923	99.9871
GOTERM_BP_FAT	GO:0034654~nucleobase, nucleoside, nucleotide and nucleic acid biosynthetic process	3	0.252738	0.418916	KYNU, ADORA2A, AMPD3	101	193	13528	2.08198	1	0.946923	99.9871
GOTERM_BP_FAT	GO:0044271~nitrogen compound biosynthetic process	4	0.336984	0.43257	KYNU, ADORA2A, NR4A2, AMPD3	101	325	13528	1.6485	1	0.950571	99.9913
Annotation Cluster 37	Enrichment Score: 0.3751305942931763
Category	Term	Count	%	PValue	Genes	List Total	Pop Hits	Pop Total	Fold Enrichment	Bonferroni	Benjamini	FDR
GOTERM_BP_FAT	GO:0001701~in utero embryonic development	3	0.252738	0.37461	HES1, NLRP5, PRDM1	101	176	13528	2.28308	1	0.926339	99.9567
GOTERM_BP_FAT	GO:0043009~chordate embryonic development	4	0.336984	0.444306	HES1, NLRP5, OSR2, PRDM1	101	331	13528	1.61862	1	0.952622	99.9938
GOTERM_BP_FAT	GO:0009792~embryonic development ending in birth or egg hatching	4	0.336984	0.450139	HES1, NLRP5, OSR2, PRDM1	101	334	13528	1.60408	1	0.954123	99.9948
Annotation Cluster 38	Enrichment Score: 0.3291661058649542
Category	Term	Count	%	PValue	Genes	List Total	Pop Hits	Pop Total	Fold Enrichment	Bonferroni	Benjamini	FDR
GOTERM_CC_FAT	GO:0044459~plasma membrane part	19	1.60067	0.316073	GNA14, IL6, ARC, BST2, GJB7, PTGS2, ADORA2A, SYT5, SLC6A13, TRPA1, RSAD2, ITGB3, GJB2, C8A, C8B, SLC22A4, RTN4RL2, ERC2, DPP4	93	2203	12782	1.18537	1	0.923378	98.882
GOTERM_CC_FAT	GO:0031226~intrinsic to plasma membrane	10	0.84246	0.515696	C8A, C8B, IL6, BST2, ADORA2A, SLC6A13, TRPA1, SLC22A4, RTN4RL2, ITGB3	93	1215	12782	1.1312	1	0.947219	99.9811
GOTERM_CC_FAT	GO:0005887~integral to plasma membrane	9	0.758214	0.631424	C8A, C8B, IL6, BST2, ADORA2A, SLC6A13, TRPA1, SLC22A4, ITGB3	93	1188	12782	1.04122	1	0.968472	99.9993
Annotation Cluster 39	Enrichment Score: 0.2841976701722241
Category	Term	Count	%	PValue	Genes	List Total	Pop Hits	Pop Total	Fold Enrichment	Bonferroni	Benjamini	FDR
GOTERM_BP_FAT	GO:0048514~blood vessel morphogenesis	3	0.252738	0.464072	IL8, MYOCD, IL1B	101	211	13528	1.90437	1	0.958388	99.9966
GOTERM_BP_FAT	GO:0001568~blood vessel development	3	0.252738	0.54352	IL8, MYOCD, IL1B	101	245	13528	1.64009	1	0.97833	99.9998
GOTERM_BP_FAT	GO:0001944~vasculature development	3	0.252738	0.556681	IL8, MYOCD, IL1B	101	251	13528	1.60088	1	0.980698	99.9999
Annotation Cluster 40	Enrichment Score: 0.21629181223628552
Category	Term	Count	%	PValue	Genes	List Total	Pop Hits	Pop Total	Fold Enrichment	Bonferroni	Benjamini	FDR
GOTERM_BP_FAT	GO:0009890~negative regulation of biosynthetic process	7	0.589722	0.249423	HES1, IL6, IGF2, PF4, ITGB3, PRDM1, FOSB	101	573	13528	1.63627	1	0.829263	99.1212
GOTERM_BP_FAT	GO:0010558~negative regulation of macromolecule biosynthetic process	6	0.505476	0.379805	HES1, IL6, PF4, ITGB3, PRDM1, FOSB	101	547	13528	1.46918	1	0.928207	99.9623
GOTERM_BP_FAT	GO:0010605~negative regulation of macromolecule metabolic process	7	0.589722	0.460598	HES1, IL6, IGF2, PF4, ITGB3, PRDM1, FOSB	101	734	13528	1.27736	1	0.95748	99.9962
GOTERM_BP_FAT	GO:0045596~negative regulation of cell differentiation	3	0.252738	0.476255	HES1, PF4, ITGB3	101	216	13528	1.86029	1	0.962108	99.9977
GOTERM_BP_FAT	GO:0000122~negative regulation of transcription from RNA polymerase II promoter	3	0.252738	0.588411	HES1, PRDM1, FOSB	101	266	13528	1.51061	1	0.986138	100
GOTERM_BP_FAT	GO:0031327~negative regulation of cellular biosynthetic process	5	0.42123	0.600061	HES1, IL6, IGF2, PRDM1, FOSB	101	561	13528	1.19377	1	0.987748	100
GOTERM_BP_FAT	GO:0045892~negative regulation of transcription, DNA-dependent	3	0.252738	0.7439	HES1, PRDM1, FOSB	101	356	13528	1.12871	1	0.998102	100
GOTERM_BP_FAT	GO:0051253~negative regulation of RNA metabolic process	3	0.252738	0.752249	HES1, PRDM1, FOSB	101	362	13528	1.11	1	0.998336	100
GOTERM_BP_FAT	GO:0016481~negative regulation of transcription	3	0.252738	0.858022	HES1, PRDM1, FOSB	101	459	13528	0.875429	1	0.999842	100
GOTERM_BP_FAT	GO:0010629~negative regulation of gene expression	3	0.252738	0.891596	HES1, PRDM1, FOSB	101	504	13528	0.797265	1	0.99995	100
GOTERM_BP_FAT	GO:0045934~negative regulation of nucleobase, nucleoside, nucleotide and nucleic acid metabolic process	3	0.252738	0.896742	HES1, PRDM1, FOSB	101	512	13528	0.784808	1	0.999958	100
GOTERM_BP_FAT	GO:0051172~negative regulation of nitrogen compound metabolic process	3	0.252738	0.901059	HES1, PRDM1, FOSB	101	519	13528	0.774223	1	0.999964	100
Annotation Cluster 41	Enrichment Score: 0.21144531104857592
Category	Term	Count	%	PValue	Genes	List Total	Pop Hits	Pop Total	Fold Enrichment	Bonferroni	Benjamini	FDR
GOTERM_CC_FAT	GO:0012505~endomembrane system	7	0.589722	0.496688	CYP3A5, ADORA2A, CYP26B1, IGF2, ITGB3, DMBT1, GJB2	93	782	12782	1.23029	1	0.947881	99.9703
GOTERM_CC_FAT	GO:0005789~endoplasmic reticulum membrane	3	0.252738	0.580153	CYP3A5, CYP26B1, IGF2	93	269	12782	1.5328	1	0.957571	99.9965
GOTERM_CC_FAT	GO:0042175~nuclear envelope-endoplasmic reticulum network	3	0.252738	0.609898	CYP3A5, CYP26B1, IGF2	93	284	12782	1.45184	1	0.964626	99.9985
GOTERM_CC_FAT	GO:0031090~organelle membrane	7	0.589722	0.811587	CYP3A5, CYP26B1, IGF2, ITGB3, NEU4, DMBT1, GJB2	93	1096	12782	0.877816	1	0.994841	100
Annotation Cluster 42	Enrichment Score: 0.18577518421371955
Category	Term	Count	%	PValue	Genes	List Total	Pop Hits	Pop Total	Fold Enrichment	Bonferroni	Benjamini	FDR
SP_PIR_KEYWORDS	cell membrane	17	1.43218	0.268743	OR2B6, GPR84, ARC, BST2, GJB7, S100A8, ADORA2A, TNFRSF8, RRAD, TNFSF14, MEGF10, GJB2, C8A, DNER, VNN1, RTN4RL2, DPP4	119	2194	19235	1.25244	1	0.834034	98.2448
UP_SEQ_FEATURE	topological domain:Extracellular	19	1.60067	0.413495	OR2B6, GPR84, BST2, GJB7, ADORA2A, SLC6A13, TNFSF14, TNFRSF8, ITGB3, SLAMF7, MEGF10, GJB2, PRRG4, DPCR1, DNER, SLC39A8, SLC22A4, ENTPD3, DPP4	119	2719	19113	1.12234	1	0.999954	99.9526
GOTERM_CC_FAT	GO:0005886~plasma membrane	29	2.44313	0.465146	OR2B6, GNA14, GPR84, PTGS2, ADORA2A, SYT5, RSAD2, TNFRSF8, RRAD, TNFSF14, ITGB3, MEGF10, DNER, SLC22A4, VNN1, RTN4RL2, ENTPD3, EBI3, DPP4, IL6, ARC, BST2, GJB7, SLC6A13, TRPA1, GJB2, C8A, C8B, ERC2	93	3777	12782	1.05528	1	0.948281	99.939
UP_SEQ_FEATURE	topological domain:Cytoplasmic	21	1.76917	0.617359	OR2B6, MS4A7, GPR84, BST2, GJB7, ADORA2A, SYT5, SLC6A13, TNFRSF8, TNFSF14, ITGB3, SLAMF7, MEGF10, GJB2, PRRG4, DPCR1, DNER, SLC39A8, SLC22A4, ENTPD3, DPP4	119	3374	19113	0.999669	1	1	99.9999
SP_PIR_KEYWORDS	membrane	36	3.03286	0.776234	OR2B6, GPR84, CYP3A5, PTGS2, S100A8, ADORA2A, SYT5, RSAD2, TNFRSF8, RRAD, TNFSF14, ITGB3, MEGF10, PRRG4, DPCR1, DAPP1, PAPPA, DNER, CYP26B1, SLC22A4, SLC39A8, VNN1, ELOVL7, RTN4RL2, ENTPD3, DPP4, MS4A7, ARC, BST2, GJB7, SLC6A13, SLAMF7, GJB2, PDZK1IP1, C8A, NEU4	119	6256	19235	0.930146	1	0.997555	100
SP_PIR_KEYWORDS	transmembrane	25	2.10615	0.933356	OR2B6, GPR84, SYT5, ADORA2A, TNFRSF8, TNFSF14, ITGB3, MEGF10, PRRG4, DPCR1, PAPPA, DNER, SLC22A4, SLC39A8, ENTPD3, ELOVL7, DPP4, MS4A7, GJB7, BST2, SLC6A13, SLAMF7, GJB2, C8A, PDZK1IP1	119	4973	19235	0.812581	1	0.999922	100
UP_SEQ_FEATURE	transmembrane region	24	2.0219	0.954229	OR2B6, MS4A7, GPR84, BST2, GJB7, ADORA2A, SYT5, SLC6A13, TNFRSF8, TNFSF14, ITGB3, SLAMF7, MEGF10, GJB2, PDZK1IP1, PRRG4, DPCR1, PAPPA, DNER, SLC39A8, SLC22A4, ENTPD3, ELOVL7, DPP4	119	4911	19113	0.784916	1	1	100
GOTERM_CC_FAT	GO:0016021~integral to membrane	30	2.52738	0.980806	OR2B6, GPR84, ADORA2A, SYT5, TNFRSF8, TNFSF14, ITGB3, MEGF10, PRRG4, DPCR1, PAPPA, DNER, SLC22A4, SLC39A8, VNN1, ENTPD3, ELOVL7, DPP4, MS4A7, IL6, BST2, GJB7, SLC6A13, TRPA1, SLAMF7, GJB2, C8A, PDZK1IP1, C8B, FREM3	93	5297	12782	0.778408	1	0.999989	100
GOTERM_CC_FAT	GO:0031224~intrinsic to membrane	31	2.61163	0.983587	OR2B6, GPR84, ADORA2A, SYT5, TNFRSF8, TNFSF14, ITGB3, MEGF10, PRRG4, DPCR1, PAPPA, DNER, SLC22A4, SLC39A8, VNN1, ELOVL7, RTN4RL2, ENTPD3, DPP4, MS4A7, IL6, BST2, GJB7, TRPA1, SLC6A13, SLAMF7, GJB2, C8A, PDZK1IP1, C8B, FREM3	93	5485	12782	0.776785	1	0.999989	100
Annotation Cluster 43	Enrichment Score: 0.16330374881405701
Category	Term	Count	%	PValue	Genes	List Total	Pop Hits	Pop Total	Fold Enrichment	Bonferroni	Benjamini	FDR
GOTERM_CC_FAT	GO:0005788~endoplasmic reticulum lumen	3	0.252738	0.113062	PTGS2, IGF2, CASQ2	93	80	12782	5.15403	1	0.787504	75.8084
GOTERM_CC_FAT	GO:0005730~nucleolus	3	0.252738	0.964427	FOS, NLRP5, ATF3	93	698	12782	0.59072	1	0.999948	100
GOTERM_CC_FAT	GO:0043233~organelle lumen	8	0.673968	0.982821	FOS, NLRP5, ATF3, PTGS2, IGF2, PF4, CASQ2, NEU4	93	1820	12782	0.604136	1	0.99999	100
GOTERM_CC_FAT	GO:0031974~membrane-enclosed lumen	8	0.673968	0.985626	FOS, NLRP5, ATF3, PTGS2, IGF2, PF4, CASQ2, NEU4	93	1856	12782	0.592418	1	0.999991	100
GOTERM_CC_FAT	GO:0070013~intracellular organelle lumen	7	0.589722	0.991947	FOS, NLRP5, ATF3, PTGS2, IGF2, CASQ2, NEU4	93	1779	12782	0.540802	1	0.999998	100
GOTERM_CC_FAT	GO:0031981~nuclear lumen	3	0.252738	0.999809	FOS, NLRP5, ATF3	93	1450	12782	0.28436	1	1	100
Annotation Cluster 44	Enrichment Score: 0.1418990550489484
Category	Term	Count	%	PValue	Genes	List Total	Pop Hits	Pop Total	Fold Enrichment	Bonferroni	Benjamini	FDR
GOTERM_BP_FAT	GO:0019953~sexual reproduction	5	0.42123	0.440223	NLRP5, TRIM36, PTGS2, ROPN1B, CYP26B1	101	458	13528	1.46223	1	0.951869	99.993
GOTERM_BP_FAT	GO:0007276~gamete generation	3	0.252738	0.794129	PTGS2, ROPN1B, CYP26B1	101	395	13528	1.01727	1	0.999237	100
GOTERM_BP_FAT	GO:0032504~multicellular organism reproduction	3	0.252738	0.879873	PTGS2, ROPN1B, CYP26B1	101	487	13528	0.825096	1	0.999923	100
GOTERM_BP_FAT	GO:0048609~reproductive process in a multicellular organism	3	0.252738	0.879873	PTGS2, ROPN1B, CYP26B1	101	487	13528	0.825096	1	0.999923	100
Annotation Cluster 45	Enrichment Score: 0.14133139223813973
Category	Term	Count	%	PValue	Genes	List Total	Pop Hits	Pop Total	Fold Enrichment	Bonferroni	Benjamini	FDR
GOTERM_CC_FAT	GO:0005882~intermediate filament	3	0.252738	0.380439	ADORA2A, KRT86, KRT83	93	183	12782	2.25313	1	0.926809	99.6527
GOTERM_CC_FAT	GO:0045111~intermediate filament cytoskeleton	3	0.252738	0.390683	ADORA2A, KRT86, KRT83	93	187	12782	2.20493	1	0.918932	99.7149
SP_PIR_KEYWORDS	coiled coil	11	0.926706	0.805256	CDC42BPG, ARC, TRIM36, BST2, MYOCD, WWC1, PDE4DIP, ERC2, KRT86, KRT83, TNIP3	119	2019	19235	0.880646	1	0.998441	100
GOTERM_CC_FAT	GO:0044430~cytoskeletal part	5	0.42123	0.919161	ARC, ADORA2A, PDE4DIP, KRT86, KRT83	93	952	12782	0.721853	1	0.999576	100
GOTERM_CC_FAT	GO:0005856~cytoskeleton	7	0.589722	0.941721	ARC, TRIM36, ADORA2A, PDE4DIP, ERC2, KRT86, KRT83	93	1381	12782	0.696659	1	0.999814	100
GOTERM_CC_FAT	GO:0043228~non-membrane-bounded organelle	11	0.926706	0.99463	FOS, NLRP5, ARC, TRIM36, ATF3, ADORA2A, TRPA1, PDE4DIP, ERC2, KRT86, KRT83	93	2596	12782	0.582377	1	0.999999	100
GOTERM_CC_FAT	GO:0043232~intracellular non-membrane-bounded organelle	11	0.926706	0.99463	FOS, NLRP5, ARC, TRIM36, ATF3, ADORA2A, TRPA1, PDE4DIP, ERC2, KRT86, KRT83	93	2596	12782	0.582377	1	0.999999	100
Annotation Cluster 46	Enrichment Score: 0.09384059150455344
Category	Term	Count	%	PValue	Genes	List Total	Pop Hits	Pop Total	Fold Enrichment	Bonferroni	Benjamini	FDR
SP_PIR_KEYWORDS	metal-binding	19	1.60067	0.562972	CYP3A5, PTGS2, SYT5, MMP7, NR4A2, RSAD2, NR4A3, MMP3, MMP12, CDC42BPG, TRIM36, OSR2, IDS, FREM3, PAPPA, CYP26B1, RELN, PRDM1, MT1F	119	2972	19235	1.03336	1	0.971627	99.9977
SP_PIR_KEYWORDS	zinc	13	1.0952	0.703534	NR4A2, MMP7, NR4A3, MMP3, MMP12, CDC42BPG, OSR2, TRIM36, PAPPA, SLC39A8, RELN, PRDM1, MT1F	119	2189	19235	0.959937	1	0.994146	100
GOTERM_MF_FAT	GO:0046872~metal ion binding	26	2.1904	0.829424	CYP3A5, S100A8, PTGS2, SYT5, MMP7, RSAD2, MMP3, OSR2, PRRG4, IDS, PAPPA, DNER, CYP26B1, SLC22A4, SLC39A8, ENTPD3, MT1F, NR4A2, NR4A3, MMP12, CDC42BPG, TRIM36, FREM3, RELN, PRDM1, CASQ2	91	4140	12983	0.895997	1	0.999977	100
GOTERM_MF_FAT	GO:0046914~transition metal ion binding	17	1.43218	0.836584	CYP3A5, PTGS2, MMP7, NR4A2, RSAD2, NR4A3, MMP3, MMP12, CDC42BPG, TRIM36, OSR2, PAPPA, CYP26B1, SLC39A8, RELN, PRDM1, MT1F	91	2785	12983	0.870878	1	0.999977	100
GOTERM_MF_FAT	GO:0043169~cation binding	26	2.1904	0.844345	CYP3A5, S100A8, PTGS2, SYT5, MMP7, RSAD2, MMP3, OSR2, PRRG4, IDS, PAPPA, DNER, CYP26B1, SLC22A4, SLC39A8, ENTPD3, MT1F, NR4A2, NR4A3, MMP12, CDC42BPG, TRIM36, FREM3, RELN, PRDM1, CASQ2	91	4179	12983	0.887635	1	0.999978	100
GOTERM_MF_FAT	GO:0043167~ion binding	26	2.1904	0.866155	CYP3A5, S100A8, PTGS2, SYT5, MMP7, RSAD2, MMP3, OSR2, PRRG4, IDS, PAPPA, DNER, CYP26B1, SLC22A4, SLC39A8, ENTPD3, MT1F, NR4A2, NR4A3, MMP12, CDC42BPG, TRIM36, FREM3, RELN, PRDM1, CASQ2	91	4241	12983	0.874659	1	0.999988	100
GOTERM_MF_FAT	GO:0008270~zinc ion binding	13	1.0952	0.89807	NR4A2, MMP7, NR4A3, MMP3, MMP12, CDC42BPG, OSR2, TRIM36, PAPPA, SLC39A8, RELN, PRDM1, MT1F	91	2311	12983	0.802559	1	0.999996	100
SP_PIR_KEYWORDS	zinc-finger	6	0.505476	0.983538	CDC42BPG, OSR2, TRIM36, NR4A2, PRDM1, NR4A3	119	1718	19235	0.564512	1	0.999999	100
Annotation Cluster 47	Enrichment Score: 0.08595993409189343
Category	Term	Count	%	PValue	Genes	List Total	Pop Hits	Pop Total	Fold Enrichment	Bonferroni	Benjamini	FDR
GOTERM_BP_FAT	GO:0030001~metal ion transport	4	0.336984	0.673179	TRPA1, SLC39A8, SLC22A4, CCL8	101	465	13528	1.15218	1	0.994919	100
GOTERM_BP_FAT	GO:0006812~cation transport	4	0.336984	0.781639	TRPA1, SLC39A8, SLC22A4, CCL8	101	553	13528	0.968829	1	0.999025	100
GOTERM_BP_FAT	GO:0055085~transmembrane transport	3	0.252738	0.927366	TRPA1, SLC39A8, SLC22A4	101	569	13528	0.706189	1	0.999991	100
GOTERM_BP_FAT	GO:0006811~ion transport	4	0.336984	0.92848	TRPA1, SLC39A8, SLC22A4, CCL8	101	768	13528	0.697607	1	0.999991	100
Annotation Cluster 48	Enrichment Score: 0.020557296772187487
Category	Term	Count	%	PValue	Genes	List Total	Pop Hits	Pop Total	Fold Enrichment	Bonferroni	Benjamini	FDR
GOTERM_BP_FAT	GO:0006793~phosphorus metabolic process	5	0.42123	0.935487	CDC42BPG, DAPP1, DUSP1, IL1B, RELN	101	973	13528	0.688287	1	0.999994	100
GOTERM_BP_FAT	GO:0006796~phosphate metabolic process	5	0.42123	0.935487	CDC42BPG, DAPP1, DUSP1, IL1B, RELN	101	973	13528	0.688287	1	0.999994	100
GOTERM_BP_FAT	GO:0006468~protein amino acid phosphorylation	3	0.252738	0.961089	CDC42BPG, IL1B, RELN	101	667	13528	0.602431	1	0.999999	100
GOTERM_BP_FAT	GO:0016310~phosphorylation	3	0.252738	0.983857	CDC42BPG, IL1B, RELN	101	800	13528	0.502277	1	1	100
Annotation Cluster 49	Enrichment Score: 0.020507438526430475
Category	Term	Count	%	PValue	Genes	List Total	Pop Hits	Pop Total	Fold Enrichment	Bonferroni	Benjamini	FDR
SP_PIR_KEYWORDS	transducer	4	0.336984	0.908554	OR2B6, GNA14, GPR84, ADORA2A	119	874	19235	0.739765	1	0.999792	100
INTERPRO	IPR017452:GPCR, rhodopsin-like superfamily	3	0.252738	0.954094	OR2B6, GPR84, ADORA2A	110	726	16659	0.625808	1	1	100
INTERPRO	IPR000276:7TM GPCR, rhodopsin-like	3	0.252738	0.954353	OR2B6, GPR84, ADORA2A	110	727	16659	0.624947	1	1	100
SP_PIR_KEYWORDS	g-protein coupled receptor	3	0.252738	0.962998	OR2B6, GPR84, ADORA2A	119	816	19235	0.59426	1	0.999986	100
PIR_SUPERFAMILY	PIRSF800006:rhodopsin-like G protein-coupled receptors	3	0.252738	0.991257	OR2B6, GPR84, ADORA2A	71	686	7396	0.45555	1	1	100
Annotation Cluster 50	Enrichment Score: 0.006809006280798107
Category	Term	Count	%	PValue	Genes	List Total	Pop Hits	Pop Total	Fold Enrichment	Bonferroni	Benjamini	FDR
UP_SEQ_FEATURE	nucleotide phosphate-binding region:ATP	4	0.336984	0.940417	NLRP5, CDC42BPG, HK3, SLC22A4	119	962	19113	0.667831	1	1	100
SP_PIR_KEYWORDS	nucleotide-binding	7	0.589722	0.952744	GNA14, NLRP5, CDC42BPG, HK3, SLC22A4, RRAD, ENTPD3	119	1686	19235	0.671098	1	0.999973	100
SP_PIR_KEYWORDS	atp-binding	5	0.42123	0.966309	NLRP5, CDC42BPG, HK3, SLC22A4, ENTPD3	119	1326	19235	0.609497	1	0.999988	100
GOTERM_MF_FAT	GO:0032555~purine ribonucleotide binding	7	0.589722	0.991544	GNA14, NLRP5, CDC42BPG, HK3, SLC22A4, RRAD, ENTPD3	91	1836	12983	0.54395	1	1	100
GOTERM_MF_FAT	GO:0032553~ribonucleotide binding	7	0.589722	0.991544	GNA14, NLRP5, CDC42BPG, HK3, SLC22A4, RRAD, ENTPD3	91	1836	12983	0.54395	1	1	100
GOTERM_MF_FAT	GO:0005524~ATP binding	5	0.42123	0.993903	NLRP5, CDC42BPG, HK3, SLC22A4, ENTPD3	91	1477	12983	0.482973	1	1	100
GOTERM_MF_FAT	GO:0017076~purine nucleotide binding	7	0.589722	0.994511	GNA14, NLRP5, CDC42BPG, HK3, SLC22A4, RRAD, ENTPD3	91	1918	12983	0.520695	1	1	100
GOTERM_MF_FAT	GO:0032559~adenyl ribonucleotide binding	5	0.42123	0.99457	NLRP5, CDC42BPG, HK3, SLC22A4, ENTPD3	91	1497	12983	0.476521	1	1	100
GOTERM_MF_FAT	GO:0030554~adenyl nucleotide binding	5	0.42123	0.996606	NLRP5, CDC42BPG, HK3, SLC22A4, ENTPD3	91	1577	12983	0.452347	1	1	100
GOTERM_MF_FAT	GO:0001883~purine nucleoside binding	5	0.42123	0.997058	NLRP5, CDC42BPG, HK3, SLC22A4, ENTPD3	91	1601	12983	0.445566	1	1	100
GOTERM_MF_FAT	GO:0001882~nucleoside binding	5	0.42123	0.997246	NLRP5, CDC42BPG, HK3, SLC22A4, ENTPD3	91	1612	12983	0.442526	1	1	100
GOTERM_MF_FAT	GO:0000166~nucleotide binding	7	0.589722	0.999127	GNA14, NLRP5, CDC42BPG, HK3, SLC22A4, RRAD, ENTPD3	91	2245	12983	0.444852	1	1	100
